# Supplementary material for: catena-Poly[[diaquacobalt(II)]-bis(μ-3-carboxy­adamantane-1-carboxyl­ato-κ2 O 1:O 3)]
Source: Acta Crystallogr Sect E Struct Rep Online. 2009 Mar 6;65(Pt 4):m375. doi: 10.1107/S1600536809007387 (PMC2968899; doi:10.1107/S1600536809007387)
Supplement: Supplementary file 1 [file e-65-0m375-sup1.cif]

##############################################################################
###                                                                        ###
###        Electronic paper (Acta Crystallographica Section E)             ###
###                                                                        ###
##############################################################################
#                                                                            #
# This CIF contains the data in a paper accepted for publication in Acta     #
# Crystallographica Section E. It conforms to the requirements of Notes      #
# for Authors for Section E, and has been peer reviewed under the auspices   #
# of the IUCr Commission on Journals.                                        #
#                                                                            #
# Full details of the Crystallographic Information File format               #
# are given in the paper "The Crystallographic Information File (CIF):       #
# a New Standard Archive File for Crystallography" by S. R. Hall, F. H.      #
# Allen and I. D. Brown [Acta Cryst. (1991), A47, 655-685].                  #
#                                                                            #
# The current version of the core CIF dictionary is obtainable from          #
# ftp://ftp.iucr.org/pub/cif_core.dic. The current version number is 2.4.    #
#                                                                            #
# Software is freely available for graphical display of the structure(s) in  #
# this CIF.  For information consult the CIF home page http://www.iucr.org/  #
# cif/home.html                                                              #
#                                                                            #
# This file may be used for bona fide research purposes within the           #
# scientific community so long as proper attribution is given to the journal # 
# article from which it was obtained.                                        #
#                                                                            #
##############################################################################
                                             
data_ptcLa
_audit_creation_method     'form.cif (version 2.0)'
_journal_data_validation_number     ?
_journal_date_recd_electronic     2009-02-27
_journal_date_accepted     2009-02-28
_journal_name_full     'Acta Crystallographica, Section E'
_journal_year     2009
_journal_volume     65
_journal_issue      4
_journal_page_first     m375
_journal_page_last     m375
_journal_paper_category     QM
_journal_coeditor_code     NG2552
_publ_contact_author_name     'Wei Xu'
_publ_contact_author_address
;
      State Key Lab. Base of Novel Functional Materials and
   Preparation Science
   Faculty of Materials Science and Chemical Engineering
   Institute of Solid Materials Chemistry
   Ningbo University
   Ningbo, Zhejiang
   315211, People's Republic of China
;
_publ_contact_author_email     'zhengyueqing@nbu.edu.cn'
_publ_contact_author_fax     '86 574 87600747'
_publ_contact_author_phone     '86 574 87600747'
_publ_section_title
;\
<i>catena</i>-Poly[[diaquacobalt(II)]-bis(\m-3-carboxyadamantane-1-carboxylato-\
\k^2^<i>O</i>^1^:<i>O</i>^3^)]
;
loop_
    _publ_author_name
    _publ_author_footnote
    _publ_author_address
    'Tang, Li-Ming' ?
;
State Key Laboratory Base of Novel Functional Materials and
Preparation Science
   Faculty of Materials Science and Chemical Engineering
   Institute of Solid Materials Chemistry
   Ningbo University
   Ningbo, Zhejiang
   315211, People's Republic of China
;
    'Xu, Jia-Hui' ?
;
State Key Laboratory Base of Novel Functional Materials and
Preparation Science
   Faculty of Materials Science and Chemical Engineering
   Institute of Solid Materials Chemistry
   Ningbo University
   Ningbo, Zhejiang
   315211, People's Republic of China
;
    'Han, Xiao-Yan' ?
;
State Key Laboratory Base of Novel Functional Materials and
Preparation Science
   Faculty of Materials Science and Chemical Engineering
   Institute of Solid Materials Chemistry
   Ningbo University
   Ningbo, Zhejiang
   315211, People's Republic of China
;
    'Xu, Wei' ?
;
State Key Laboratory Base of Novel Functional Materials and
Preparation Science
   Faculty of Materials Science and Chemical Engineering
   Institute of Solid Materials Chemistry
   Ningbo University
   Ningbo, Zhejiang
   315211, People's Republic of China
;
_publ_section_synopsis     .
data_I
_audit_creation_method     SHELXL-97
_chemical_name_systematic
;
<i>catena</i>-Poly[[diaquacobalt(II)]-bis(\m-3-carboxyadamantane-1-carboxylato-
\k^2^<i>O</i>^1^:<i>O</i>^3^)]
;
_chemical_name_common     ?
_chemical_formula_moiety     'C24 H34 Co O10'
_chemical_formula_sum     'C24 H34 Co O10'
_chemical_formula_iupac     '[Co (C12 H15 O4)2 (H2 O)2]'
_chemical_formula_weight     541.44
_chemical_melting_point     ?
_symmetry_cell_setting     orthorhombic
_symmetry_space_group_name_H-M     'P c c n'
_symmetry_space_group_name_Hall     '-P 2ab 2ac'
loop_
    _symmetry_equiv_pos_as_xyz
    'x, y, z'
    '-x+1/2, -y+1/2, z'
    '-x, y+1/2, -z+1/2'
    'x+1/2, -y, -z+1/2'
    '-x, -y, -z'
    'x-1/2, y-1/2, -z'
    'x, -y-1/2, z-1/2'
    '-x-1/2, y, z-1/2'
_cell_length_a     10.718(2)
_cell_length_b     23.638(5)
_cell_length_c     9.0726(18)
_cell_angle_alpha     90.00
_cell_angle_beta     90.00
_cell_angle_gamma     90.00
_cell_volume     2298.6(8)
_cell_formula_units_Z     4
_cell_measurement_reflns_used     20865
_cell_measurement_theta_min     3.07
_cell_measurement_theta_max     27.47
_cell_measurement_temperature     293(2)
_exptl_crystal_description     block
_exptl_crystal_colour     purple
_exptl_crystal_size_max     0.10
_exptl_crystal_size_mid     0.10
_exptl_crystal_size_min     0.10
_exptl_crystal_density_diffrn     1.565
_exptl_crystal_density_meas     ?
_exptl_crystal_density_method     'not measured'
_exptl_crystal_F_000     1140
_exptl_absorpt_coefficient_mu     0.806
_exptl_absorpt_correction_type     multi-scan
_exptl_absorpt_process_details     '(ABSCOR; Higashi, 1995)'
_exptl_absorpt_correction_T_min     0.921
_exptl_absorpt_correction_T_max     0.925
_exptl_special_details
;
;
_diffrn_ambient_temperature     293(2)
_diffrn_radiation_type     MoK\a
_diffrn_radiation_wavelength     0.71073
_diffrn_radiation_source     'fine-focus sealed tube'
_diffrn_radiation_monochromator     graphite
_diffrn_measurement_device_type     'Rigaku R-AXIS RAPID'
_diffrn_measurement_method     '\w scans'
_diffrn_detector_area_resol_mean     0
_diffrn_reflns_number     20865
_diffrn_reflns_av_R_equivalents     0.0332
_diffrn_reflns_av_sigmaI/netI     0.0182
_diffrn_reflns_theta_min     3.07
_diffrn_reflns_theta_max     27.47
_diffrn_reflns_theta_full     27.47
_diffrn_measured_fraction_theta_max     0.999
_diffrn_measured_fraction_theta_full     0.999
_diffrn_reflns_limit_h_min     -13
_diffrn_reflns_limit_h_max     13
_diffrn_reflns_limit_k_min     -30
_diffrn_reflns_limit_k_max     30
_diffrn_reflns_limit_l_min     -11
_diffrn_reflns_limit_l_max     11
_diffrn_standards_number     0
_diffrn_standards_interval_count     ?
_diffrn_standards_interval_time     0
_diffrn_standards_decay_%     0
_refine_special_details
;
Refinement of <i>F</i>^2^ against ALL reflections. The weighted <i>R</i>-factor
<i>wR</i> and goodness of fit <i>S</i> are based on <i>F</i>^2^, conventional
<i>R</i>-factors <i>R</i> are based on <i>F</i>, with <i>F</i> set to zero for
negative <i>F</i>^2^. The threshold expression of <i>F</i>^2^ >
\s(<i>F</i>^2^) is used only for calculating <i>R</i>-factors(gt) <i>etc</i>.
and is not relevant to the choice of reflections for refinement.
<i>R</i>-factors based on <i>F</i>^2^ are statistically about twice as large
as those based on <i>F</i>, and <i>R</i>- factors based on ALL data will be
even larger.
;
_reflns_number_total     2622
_reflns_number_gt     2145
_reflns_threshold_expression     >2sigma(I)
_refine_ls_structure_factor_coef     Fsqd
_refine_ls_matrix_type     full
_refine_ls_R_factor_all     0.0409
_refine_ls_R_factor_gt     0.0312
_refine_ls_wR_factor_gt     0.0815
_refine_ls_wR_factor_ref     0.0859
_refine_ls_goodness_of_fit_ref     1.061
_refine_ls_restrained_S_all     1.061
_refine_ls_number_reflns     2622
_refine_ls_number_parameters     161
_refine_ls_number_restraints     0
_refine_ls_hydrogen_treatment     constr
_refine_ls_weighting_scheme     calc
_refine_ls_weighting_details
         'calc w=1/[\s^2^(Fo^2^)+(0.0444P)^2^+0.9177P] where P=(Fo^2^+2Fc^2^)/3'
_atom_sites_solution_hydrogens     geom
_atom_sites_solution_primary     direct
_atom_sites_solution_secondary     difmap
_refine_ls_shift/su_max     0.001
_refine_ls_shift/su_mean     0.001
_refine_diff_density_max     0.349
_refine_diff_density_min     -0.298
_refine_ls_extinction_method     none
_refine_ls_extinction_coef     ?
_refine_ls_extinction_expression
                                  'Fc^*^=kFc[1+0.001xFc^2^\l^3^/sin(2\q)]^-1/4^'
loop_
    _atom_type_symbol
    _atom_type_description
    _atom_type_scat_dispersion_real
    _atom_type_scat_dispersion_imag
    _atom_type_scat_source
    'C' 'C' 0.0033 0.0016
                         'International Tables Vol C Tables 4.2.6.8 and 6.1.1.4'
    'H' 'H' 0.0000 0.0000
                         'International Tables Vol C Tables 4.2.6.8 and 6.1.1.4'
    'O' 'O' 0.0106 0.0060
                         'International Tables Vol C Tables 4.2.6.8 and 6.1.1.4'
    'Co' 'Co' 0.3494 0.9721
                         'International Tables Vol C Tables 4.2.6.8 and 6.1.1.4'
_computing_data_collection     'RAPID-AUTO (Rigaku, 1998)'
_computing_cell_refinement     'RAPID-AUTO (Rigaku, 1998)'
_computing_data_reduction     'CrystalStructure (Rigaku/MSC, 2004)'
_computing_structure_solution     'SHELXS97 (Sheldrick, 2008)'
_computing_structure_refinement     'SHELXL97 (Sheldrick, 2008)'
_computing_molecular_graphics     'SHELXTL (Sheldrick, 2008)'
_computing_publication_material     'SHELXL97 (Sheldrick, 2008)'
loop_
    _atom_site_type_symbol
    _atom_site_label
    _atom_site_fract_x
    _atom_site_fract_y
    _atom_site_fract_z
    _atom_site_U_iso_or_equiv
    _atom_site_adp_type
    _atom_site_calc_flag
    _atom_site_refinement_flags
    _atom_site_occupancy
    _atom_site_disorder_assembly
    _atom_site_disorder_group
    Co Co 0.5000 0.5000 0.0000 0.02148(11) Uani d S 1 . .
    C C1 0.50924(15) 0.62852(7) 0.64285(18) 0.0239(3) Uani d . 1 . .
    C C2 0.37038(16) 0.64210(7) 0.61757(18) 0.0300(4) Uani d . 1 . .
    H H2A 0.3213 0.6077 0.6246 0.036 Uiso calc R 1 . .
    H H2B 0.3413 0.6683 0.6924 0.036 Uiso calc R 1 . .
    C C3 0.35442(17) 0.66835(9) 0.46523(19) 0.0343(4) Uani d . 1 . .
    H H3A 0.2660 0.6770 0.4490 0.041 Uiso calc R 1 . .
    C C4 0.39899(16) 0.62682(8) 0.34654(18) 0.0310(4) Uani d . 1 . .
    H H4A 0.3497 0.5924 0.3511 0.037 Uiso calc R 1 . .
    H H4B 0.3878 0.6435 0.2498 0.037 Uiso calc R 1 . .
    C C5 0.53696(15) 0.61264(7) 0.37055(16) 0.0212(3) Uani d . 1 . .
    C C6 0.55413(17) 0.58683(7) 0.52439(16) 0.0256(3) Uani d . 1 . .
    H H6A 0.6415 0.5780 0.5403 0.031 Uiso calc R 1 . .
    H H6B 0.5069 0.5519 0.5315 0.031 Uiso calc R 1 . .
    C C7 0.4296(2) 0.72253(8) 0.4553(2) 0.0394(5) Uani d . 1 . .
    H H7A 0.4012 0.7490 0.5297 0.047 Uiso calc R 1 . .
    H H7B 0.4176 0.7398 0.3593 0.047 Uiso calc R 1 . .
    C C8 0.56719(19) 0.70952(7) 0.47855(19) 0.0327(4) Uani d . 1 . .
    H H8A 0.6155 0.7446 0.4718 0.039 Uiso calc R 1 . .
    C C9 0.58580(17) 0.68311(7) 0.63123(18) 0.0295(4) Uani d . 1 . .
    H H9A 0.5594 0.7096 0.7068 0.035 Uiso calc R 1 . .
    H H9B 0.6735 0.6748 0.6465 0.035 Uiso calc R 1 . .
    C C10 0.61268(16) 0.66778(7) 0.36080(18) 0.0278(4) Uani d . 1 . .
    H H10A 0.7005 0.6597 0.3758 0.033 Uiso calc R 1 . .
    H H10B 0.6028 0.6844 0.2637 0.033 Uiso calc R 1 . .
    C C11 0.58484(15) 0.57136(7) 0.25371(16) 0.0247(3) Uani d . 1 . .
    O O1 0.52461(12) 0.56998(5) 0.13165(12) 0.0296(3) Uani d . 1 . .
    O O2 0.67854(12) 0.54217(6) 0.27703(13) 0.0378(3) Uani d . 1 . .
    C C12 0.51789(16) 0.60130(7) 0.79318(18) 0.0280(4) Uani d . 1 . .
    O O3 0.51926(19) 0.63717(6) 0.90404(15) 0.0615(5) Uani d . 1 . .
    H H1 0.5154 0.6209 0.9823 0.074 Uiso d . 1 . .
    O O4 0.51779(12) 0.55044(5) 0.80980(13) 0.0312(3) Uani d . 1 . .
    O O5 0.69310(12) 0.48644(6) 0.00823(12) 0.0314(3) Uani d . 1 . .
    H H2 0.7197 0.5019 0.0807 0.038 Uiso d . 1 . .
    H H3 0.7333 0.5010 -0.0575 0.038 Uiso d . 1 . .
loop_
    _atom_site_aniso_label
    _atom_site_aniso_U_11
    _atom_site_aniso_U_22
    _atom_site_aniso_U_33
    _atom_site_aniso_U_12
    _atom_site_aniso_U_13
    _atom_site_aniso_U_23
    Co 0.02775(18) 0.02296(17) 0.01371(17) 0.00182(11) 0.00009(11) 0.00032(11)
    C1 0.0317(9) 0.0242(7) 0.0158(7) 0.0027(6) 0.0009(6) 0.0004(6)
    C2 0.0277(9) 0.0389(9) 0.0232(8) -0.0011(7) 0.0058(7) -0.0017(7)
    C3 0.0239(9) 0.0516(11) 0.0274(8) 0.0131(8) -0.0004(7) 0.0010(8)
    C4 0.0250(9) 0.0467(10) 0.0213(8) 0.0020(7) -0.0039(6) -0.0009(7)
    C5 0.0233(7) 0.0267(7) 0.0137(6) 0.0007(6) -0.0009(6) -0.0011(6)
    C6 0.0361(9) 0.0243(7) 0.0164(7) 0.0041(7) 0.0003(6) -0.0009(6)
    C7 0.0554(13) 0.0336(9) 0.0292(9) 0.0186(9) 0.0036(9) 0.0067(8)
    C8 0.0438(11) 0.0246(8) 0.0296(9) -0.0059(7) 0.0065(8) 0.0010(7)
    C9 0.0349(9) 0.0297(8) 0.0239(8) -0.0043(7) -0.0014(7) -0.0066(7)
    C10 0.0303(9) 0.0308(8) 0.0222(8) -0.0032(7) 0.0047(6) 0.0028(7)
    C11 0.0298(8) 0.0283(7) 0.0160(7) -0.0005(6) 0.0006(6) 0.0003(6)
    O1 0.0444(7) 0.0296(6) 0.0148(5) 0.0054(5) -0.0070(5) -0.0027(5)
    O2 0.0362(7) 0.0532(8) 0.0239(6) 0.0179(6) -0.0045(5) -0.0106(6)
    C12 0.0373(10) 0.0288(8) 0.0181(8) 0.0048(7) 0.0004(6) -0.0005(7)
    O3 0.1393(17) 0.0298(7) 0.0155(6) 0.0092(8) -0.0021(7) -0.0003(6)
    O4 0.0484(8) 0.0268(6) 0.0185(6) -0.0005(5) 0.0019(5) 0.0024(5)
    O5 0.0289(7) 0.0377(6) 0.0274(6) 0.0007(5) 0.0016(5) -0.0031(5)
_geom_special_details
;
All e.s.d.'s (except the e.s.d. in the dihedral angle between two l.s. planes)
are estimated using the full covariance matrix. The cell e.s.d.'s are taken
into account individually in the estimation of e.s.d.'s in distances, angles
and torsion angles; correlations between e.s.d.'s in cell parameters are only
used when they are defined by crystal symmetry. An approximate (isotropic)
treatment of cell e.s.d.'s is used for estimating e.s.d.'s involving l.s.
planes.
;
loop_
    _geom_bond_atom_site_label_1
    _geom_bond_atom_site_label_2
    _geom_bond_site_symmetry_2
    _geom_bond_distance
    _geom_bond_publ_flag
    Co O1 5_665 2.0574(12) ?
    Co O1 . 2.0574(12) y
    Co O5 . 2.0956(14) y
    Co O5 5_665 2.0956(14) ?
    Co O4 5_666 2.1061(12) ?
    Co O4 1_554 2.1061(12) y
    C1 C12 . 1.511(2) ?
    C1 C9 . 1.533(2) ?
    C1 C6 . 1.535(2) ?
    C1 C2 . 1.540(2) ?
    C2 C3 . 1.525(2) ?
    C2 H2A . 0.9700 ?
    C2 H2B . 0.9700 ?
    C3 C7 . 1.516(3) ?
    C3 C4 . 1.533(2) ?
    C3 H3A . 0.9800 ?
    C4 C5 . 1.532(2) ?
    C4 H4A . 0.9700 ?
    C4 H4B . 0.9700 ?
    C5 C11 . 1.530(2) ?
    C5 C6 . 1.534(2) ?
    C5 C10 . 1.538(2) ?
    C6 H6A . 0.9700 ?
    C6 H6B . 0.9700 ?
    C7 C8 . 1.522(3) ?
    C7 H7A . 0.9700 ?
    C7 H7B . 0.9700 ?
    C8 C9 . 1.532(2) ?
    C8 C10 . 1.534(2) ?
    C8 H8A . 0.9800 ?
    C9 H9A . 0.9700 ?
    C9 H9B . 0.9700 ?
    C10 H10A . 0.9700 ?
    C10 H10B . 0.9700 ?
    C11 O2 . 1.237(2) ?
    C11 O1 . 1.2823(19) ?
    C12 O4 . 1.212(2) ?
    C12 O3 . 1.316(2) ?
    O3 H1 . 0.8083 ?
    O4 Co 1_556 2.1061(12) ?
    O5 H2 . 0.8045 ?
    O5 H3 . 0.8128 ?
loop_
    _geom_angle_atom_site_label_1
    _geom_angle_atom_site_label_2
    _geom_angle_atom_site_label_3
    _geom_angle_site_symmetry_1
    _geom_angle_site_symmetry_3
    _geom_angle
    _geom_angle_publ_flag
    O1 Co O1 5_665 . 180.00(6) ?
    O1 Co O5 5_665 . 91.39(5) ?
    O1 Co O5 . . 88.61(5) ?
    O1 Co O5 5_665 5_665 88.61(5) ?
    O1 Co O5 . 5_665 91.39(5) ?
    O5 Co O5 . 5_665 180.00(6) ?
    O1 Co O4 5_665 5_666 90.51(5) ?
    O1 Co O4 . 5_666 89.49(5) ?
    O5 Co O4 . 5_666 88.49(5) ?
    O5 Co O4 5_665 5_666 91.51(5) ?
    O1 Co O4 5_665 1_554 89.49(5) ?
    O1 Co O4 . 1_554 90.51(5) ?
    O5 Co O4 . 1_554 91.51(5) ?
    O5 Co O4 5_665 1_554 88.49(5) ?
    O4 Co O4 5_666 1_554 180.00(5) ?
    C12 C1 C9 . . 112.81(14) ?
    C12 C1 C6 . . 109.83(13) ?
    C9 C1 C6 . . 108.93(14) ?
    C12 C1 C2 . . 106.41(13) ?
    C9 C1 C2 . . 109.37(14) ?
    C6 C1 C2 . . 109.42(14) ?
    C3 C2 C1 . . 109.17(13) ?
    C3 C2 H2A . . 109.8 ?
    C1 C2 H2A . . 109.8 ?
    C3 C2 H2B . . 109.8 ?
    C1 C2 H2B . . 109.8 ?
    H2A C2 H2B . . 108.3 ?
    C7 C3 C2 . . 109.76(15) ?
    C7 C3 C4 . . 109.50(15) ?
    C2 C3 C4 . . 109.95(15) ?
    C7 C3 H3A . . 109.2 ?
    C2 C3 H3A . . 109.2 ?
    C4 C3 H3A . . 109.2 ?
    C5 C4 C3 . . 109.93(13) ?
    C5 C4 H4A . . 109.7 ?
    C3 C4 H4A . . 109.7 ?
    C5 C4 H4B . . 109.7 ?
    C3 C4 H4B . . 109.7 ?
    H4A C4 H4B . . 108.2 ?
    C11 C5 C4 . . 111.41(13) ?
    C11 C5 C6 . . 109.66(13) ?
    C4 C5 C6 . . 109.40(13) ?
    C11 C5 C10 . . 108.90(13) ?
    C4 C5 C10 . . 108.42(13) ?
    C6 C5 C10 . . 109.03(13) ?
    C5 C6 C1 . . 110.11(13) ?
    C5 C6 H6A . . 109.6 ?
    C1 C6 H6A . . 109.6 ?
    C5 C6 H6B . . 109.6 ?
    C1 C6 H6B . . 109.6 ?
    H6A C6 H6B . . 108.2 ?
    C3 C7 C8 . . 109.63(14) ?
    C3 C7 H7A . . 109.7 ?
    C8 C7 H7A . . 109.7 ?
    C3 C7 H7B . . 109.7 ?
    C8 C7 H7B . . 109.7 ?
    H7A C7 H7B . . 108.2 ?
    C7 C8 C9 . . 109.50(15) ?
    C7 C8 C10 . . 109.98(15) ?
    C9 C8 C10 . . 109.04(14) ?
    C7 C8 H8A . . 109.4 ?
    C9 C8 H8A . . 109.4 ?
    C10 C8 H8A . . 109.4 ?
    C8 C9 C1 . . 109.59(13) ?
    C8 C9 H9A . . 109.8 ?
    C1 C9 H9A . . 109.8 ?
    C8 C9 H9B . . 109.8 ?
    C1 C9 H9B . . 109.8 ?
    H9A C9 H9B . . 108.2 ?
    C8 C10 C5 . . 109.71(13) ?
    C8 C10 H10A . . 109.7 ?
    C5 C10 H10A . . 109.7 ?
    C8 C10 H10B . . 109.7 ?
    C5 C10 H10B . . 109.7 ?
    H10A C10 H10B . . 108.2 ?
    O2 C11 O1 . . 122.85(15) ?
    O2 C11 C5 . . 120.66(14) ?
    O1 C11 C5 . . 116.47(14) ?
    C11 O1 Co . . 125.90(11) ?
    O4 C12 O3 . . 122.98(16) ?
    O4 C12 C1 . . 122.33(15) ?
    O3 C12 C1 . . 114.61(15) ?
    C12 O3 H1 . . 111.4 ?
    C12 O4 Co . 1_556 131.58(11) ?
    Co O5 H2 . . 108.0 ?
    Co O5 H3 . . 115.6 ?
    H2 O5 H3 . . 102.6 ?
loop_
    _geom_hbond_atom_site_label_D
    _geom_hbond_atom_site_label_H
    _geom_hbond_atom_site_label_A
    _geom_hbond_site_symmetry_D
    _geom_hbond_site_symmetry_H
    _geom_hbond_site_symmetry_A
    _geom_hbond_distance_DH
    _geom_hbond_distance_HA
    _geom_hbond_distance_DA
    _geom_hbond_angle_DHA
    _geom_hbond_publ_flag
    O3 H1 O1 . . 1_556 0.81 1.82 2.6058(19) 166 Y
    O5 H2 O2 . . 1_555 0.80 2.07 2.7762(18) 147 Y
    O5 H3 O2 . . 8_755 0.81 2.02 2.8334(18) 175 Y
