# Supplementary material for: catena-Poly[[diaquacobalt(II)]-bis(μ-3-carboxy­adamantane-1-carboxyl­ato-κ2 O 1:O 3)]
Source: Acta Crystallogr Sect E Struct Rep Online. 2009 Mar 6;65(Pt 4):m375. doi: 10.1107/S1600536809007387 (PMC2968899; doi:10.1107/S1600536809007387)
Supplement: Supplementary file 2 [file e-65-0m375-Isup2.hkl]

# 
# h,k,l, Fc-squared, Fo-squared, sigma(Fo-squared) and status flag 
# 
data_I
_shelx_title ' TREF in Pccn' 
_shelx_refln_list_code          4 
_shelx_F_calc_maximum      415.23 
_exptl_crystal_F_000      1140.00 
_reflns_d_resolution_high  0.7704 
 
loop_ 
 _symmetry_equiv_pos_as_xyz 
 'x, y, z' 
 '-x+1/2, -y+1/2, z' 
 '-x, y+1/2, -z+1/2' 
 'x+1/2, -y, -z+1/2' 
 '-x, -y, -z' 
 'x-1/2, y-1/2, -z' 
 'x, -y-1/2, z-1/2' 
 '-x-1/2, y, z-1/2' 
 
_cell_length_a    10.7180 
_cell_length_b    23.6384 
_cell_length_c     9.0726 
_cell_angle_alpha  90.000 
_cell_angle_beta   90.000 
_cell_angle_gamma  90.000 
 
_shelx_F_squared_multiplier     1.000 
 
loop_ 
 _refln_index_h 
 _refln_index_k 
 _refln_index_l 
 _refln_F_squared_calc 
 _refln_F_squared_meas 
 _refln_F_squared_sigma 
 _refln_observed_status 
   2   0   0   172412.69   177346.42   4609.40 o 
   4   0   0    10327.29    10321.03    136.55 o 
   6   0   0    12043.01    12332.49    160.59 o 
   8   0   0     1706.17     1467.24     32.19 o 
  10   0   0     3275.37     3073.85     59.55 o 
  12   0   0      693.37      670.35     34.84 o 
   3   1   0     7383.48     7484.97     61.18 o 
   5   1   0     9738.33    10568.21     91.62 o 
   7   1   0     1853.29     2059.23     24.79 o 
   9   1   0        0.25       14.11      9.67 o 
  11   1   0      170.59      160.59     17.59 o 
  13   1   0      208.83      230.06     22.65 o 
   2   2   0     4797.27     5075.25     41.91 o 
   4   2   0    37564.73    38838.18    445.98 o 
   6   2   0    23473.76    24378.85    256.89 o 
   8   2   0      908.12      863.58     17.83 o 
  10   2   0     2542.83     2438.83     36.10 o 
  12   2   0      472.51      410.09     23.40 o 
   1   3   0     2678.30     2797.39     33.40 o 
   3   3   0     8756.43     8762.01     82.47 o 
   5   3   0    10480.59    11409.46    106.19 o 
   7   3   0     6709.20     7007.15     72.10 o 
   9   3   0      916.07      845.07     19.94 o 
  11   3   0      142.65      139.96     16.89 o 
  13   3   0      189.98      188.58     20.39 o 
   0   4   0     6888.06     7256.94     61.52 o 
   2   4   0     7917.90     8114.40     59.83 o 
   4   4   0     4351.10     4053.42     36.05 o 
   6   4   0     1702.12     1873.77     26.24 o 
   8   4   0      249.05      245.26     12.43 o 
  10   4   0     1204.26     1366.34     36.47 o 
  12   4   0      916.86      973.02     30.13 o 
   1   5   0     6619.52     6872.79     47.20 o 
   3   5   0     1507.65     1518.36     30.95 o 
   5   5   0      822.15      929.23     13.15 o 
   7   5   0      370.92      333.38     19.10 o 
   9   5   0      387.05      339.48     38.08 o 
  11   5   0        8.78        8.82     13.06 o 
  13   5   0       11.17       13.01     17.04 o 
   0   6   0    10411.84     9898.48     72.79 o 
   2   6   0     5899.48     6331.26     55.73 o 
   4   6   0      217.77      429.56     13.96 o 
   6   6   0     4289.80     4144.51     43.07 o 
   8   6   0     3346.80     3373.26     40.55 o 
  10   6   0     1889.42     1916.86     37.84 o 
  12   6   0      330.16      320.62     20.33 o 
   1   7   0     1949.77     2077.75     15.33 o 
   3   7   0     1931.05     1968.26     21.23 o 
   5   7   0      383.20      436.36     10.60 o 
   7   7   0     1154.35     1132.73     18.81 o 
   9   7   0     1103.54     1085.74     22.21 o 
  11   7   0        1.44        9.02     13.13 o 
  13   7   0      195.91      160.12     24.39 o 
   0   8   0     4581.06     4031.87     31.61 o 
   2   8   0     3458.96     3483.83     22.91 o 
   4   8   0     8743.89     8785.50     73.16 o 
   6   8   0     5307.73     5628.02     51.34 o 
   8   8   0     2686.83     2552.85     36.54 o 
  10   8   0     1327.12     1193.64     25.60 o 
  12   8   0       59.82       40.72     18.51 o 
   1   9   0     4927.77     5021.03     33.49 o 
   3   9   0     9127.66     9742.38     89.44 o 
   5   9   0      972.82     1069.22     15.57 o 
   7   9   0      314.73      314.31     14.65 o 
   9   9   0      338.61      367.80     20.95 o 
  11   9   0        5.79       -1.01     12.94 o 
  13   9   0       16.65       26.37     16.19 o 
   0  10   0     1044.66      891.28      8.83 o 
   2  10   0     3348.37     3839.14     26.10 o 
   4  10   0     5552.45     5442.68     68.80 o 
   6  10   0       67.24       68.76      8.09 o 
   8  10   0       17.72       17.69     11.50 o 
  10  10   0      455.87      496.42     20.73 o 
  12  10   0      294.87      313.40     25.37 o 
   1  11   0      813.70      756.84      7.27 o 
   3  11   0       20.14       14.68      3.79 o 
   5  11   0       28.06       29.34      8.94 o 
   7  11   0      205.11      202.81     24.52 o 
   9  11   0      746.24      716.85     21.08 o 
  11  11   0      271.45      313.45     18.86 o 
   0  12   0     1908.60     1537.48     14.67 o 
   2  12   0       53.48       41.10      4.56 o 
   4  12   0      199.42      154.21      8.02 o 
   6  12   0      636.61      585.44     20.81 o 
   8  12   0     1269.63     1224.25     40.73 o 
  10  12   0      260.54      261.03     16.62 o 
  12  12   0       78.67       52.80     15.42 o 
   1  13   0      339.81      293.26      5.18 o 
   3  13   0      989.86     1048.14      9.75 o 
   5  13   0      117.09       84.33      8.71 o 
   7  13   0     2250.18     2094.97     29.67 o 
   9  13   0        0.83        7.59     10.12 o 
  11  13   0        7.37       -2.52     13.31 o 
   0  14   0     9540.07     8784.13     73.34 o 
   2  14   0     9743.63     9385.17     79.35 o 
   4  14   0     4648.04     4463.24     34.69 o 
   6  14   0      534.08      476.58     16.17 o 
   8  14   0      757.86      690.85     20.23 o 
  10  14   0      698.95      727.51     22.63 o 
  12  14   0      320.06      391.40     23.38 o 
   1  15   0     1442.45     1456.60     15.92 o 
   3  15   0       29.52       27.24      5.03 o 
   5  15   0      137.04      155.83     14.59 o 
   7  15   0      389.63      386.75     17.14 o 
   9  15   0       15.91       -3.32     10.08 o 
  11  15   0      181.62      213.13     22.91 o 
   0  16   0     7374.64     7395.33     62.98 o 
   2  16   0     6877.84     7133.66     55.52 o 
   4  16   0     4958.25     4690.95     38.01 o 
   6  16   0     1557.57     1426.48     21.84 o 
   8  16   0     2299.11     2145.78     34.13 o 
  10  16   0     2198.59     2157.46     49.22 o 
   1  17   0      539.77      518.67      8.25 o 
   3  17   0      535.49      538.70      9.15 o 
   5  17   0      436.15      413.22      9.28 o 
   7  17   0       72.14       90.40     12.56 o 
   9  17   0        8.33        3.96     13.03 o 
  11  17   0      356.61      425.33     22.73 o 
   0  18   0     4210.85     4085.65     49.87 o 
   2  18   0     2060.39     2206.28     20.29 o 
   4  18   0     2300.12     2432.26     30.04 o 
   6  18   0     1737.95     1845.53     21.72 o 
   8  18   0      818.92      847.04     26.41 o 
  10  18   0      436.42      452.21     21.08 o 
   1  19   0      387.51      389.69      7.60 o 
   3  19   0      164.16      162.97      6.69 o 
   5  19   0       11.02       -0.02      5.90 o 
   7  19   0      390.29      425.61     15.68 o 
   9  19   0      267.07      260.65     17.56 o 
   0  20   0      303.25      303.13     16.29 o 
   2  20   0      729.50      724.59     11.13 o 
   4  20   0     3093.75     2990.52     27.89 o 
   6  20   0     2603.26     2532.92     34.91 o 
   8  20   0      574.62      573.73     20.97 o 
  10  20   0      192.30      178.55     17.79 o 
   1  21   0      124.60      144.70      7.56 o 
   3  21   0      182.92      205.68      9.32 o 
   5  21   0      168.75      195.88      8.72 o 
   7  21   0       38.85       15.33      8.44 o 
   9  21   0      155.83      151.06     14.97 o 
   0  22   0     3287.94     2970.35     47.78 o 
   2  22   0     1994.31     1869.79     20.81 o 
   4  22   0     1373.49     1270.08     17.57 o 
   6  22   0     1033.43      978.18     20.68 o 
   8  22   0      604.17      596.06     17.42 o 
   1  23   0      297.64      284.96     12.75 o 
   3  23   0       98.15       89.91      8.92 o 
   5  23   0        0.13        1.23      6.33 o 
   7  23   0        0.40        1.16      7.03 o 
   9  23   0       28.39       35.12     12.78 o 
   0  24   0     1965.47     1880.12     38.01 o 
   2  24   0      844.04      872.50     15.52 o 
   4  24   0      315.04      329.81      9.81 o 
   6  24   0      514.95      527.05     25.88 o 
   8  24   0      361.84      366.81     17.24 o 
   1  25   0       23.13       29.88      8.73 o 
   3  25   0       11.97       15.38      8.07 o 
   5  25   0       48.13       40.94      9.08 o 
   7  25   0        3.64        3.78      9.84 o 
   0  26   0       34.40       36.70     13.23 o 
   2  26   0      244.96      275.14     18.20 o 
   4  26   0      481.92      481.35     12.42 o 
   6  26   0      250.81      290.73     15.87 o 
   1  27   0        6.51       12.46     10.75 o 
   3  27   0       34.45       21.16      7.52 o 
   5  27   0       64.27       66.72      9.73 o 
   0  28   0     1121.95     1058.45     42.19 o 
   2  28   0      898.80      907.81     23.73 o 
   4  28   0      168.22      174.90     13.74 o 
   1  29   0       14.37        7.31     11.71 o 
   3  29   0      103.58      113.85     13.99 o 
   2  30   0      539.31      569.71     29.71 o 
   1   1   1     2811.21     2817.58     13.83 o 
   2   1   1     3395.20     3700.44     18.63 o 
   3   1   1    15165.79    15508.22     94.90 o 
   4   1   1     1960.79     2122.06     16.04 o 
   5   1   1    25112.86    25479.24    189.11 o 
   6   1   1        4.67       13.64      4.99 o 
   7   1   1     2491.93     2532.66     22.12 o 
   8   1   1        3.29       11.22      7.76 o 
   9   1   1     2285.93     2248.40     22.43 o 
  10   1   1      206.83      232.32     13.44 o 
  11   1   1     1617.31     1571.79     23.95 o 
  12   1   1        0.94        8.44     10.03 o 
  13   1   1      178.55      202.70     16.01 o 
   1   2   1      235.38      197.81      2.50 o 
   2   2   1      217.27      228.28      4.51 o 
   3   2   1     7997.32     7977.21     44.92 o 
   4   2   1      588.93      681.46      9.65 o 
   5   2   1     3449.51     3707.52     29.92 o 
   6   2   1      845.17     1043.21     12.27 o 
   7   2   1     1307.68     1378.41     14.62 o 
   8   2   1      227.23      235.48      8.63 o 
   9   2   1       95.96       84.65     10.67 o 
  10   2   1      222.66      237.06     18.91 o 
  11   2   1        4.42        5.77      8.91 o 
  12   2   1        4.71       11.96      9.78 o 
  13   2   1      123.31      111.39     13.98 o 
   1   3   1    74676.19    82905.92    799.43 o 
   2   3   1     1739.20     1835.70      9.74 o 
   3   3   1       64.07      100.52      7.83 o 
   4   3   1        0.28        1.78      3.40 o 
   5   3   1     3065.65     2941.02     20.25 o 
   6   3   1      411.13      439.03      8.84 o 
   7   3   1     1696.64     1712.90     17.18 o 
   8   3   1       31.32       25.97      6.99 o 
   9   3   1     2015.23     2011.43     21.07 o 
  10   3   1      444.87      394.76     18.54 o 
  11   3   1      808.83      823.85     18.67 o 
  12   3   1       32.67       40.89     12.64 o 
  13   3   1      252.75      270.06     22.32 o 
   1   4   1     1095.49     1137.99      6.06 o 
   2   4   1      366.58      337.05      4.14 o 
   3   4   1     1985.51     2009.42     12.59 o 
   4   4   1     2081.52     2242.53     15.14 o 
   5   4   1        4.27       -1.16      4.74 o 
   6   4   1       37.53       48.78      6.12 o 
   7   4   1      520.40      523.00     10.14 o 
   8   4   1      105.58      119.93      8.03 o 
   9   4   1      340.44      352.86     15.69 o 
  10   4   1       25.50        7.70      9.09 o 
  11   4   1      130.74      135.82     11.70 o 
  12   4   1      197.69      189.14     14.12 o 
  13   4   1        7.36       14.49     11.84 o 
   1   5   1     2388.04     2524.92     18.81 o 
   2   5   1       18.45       34.93      2.99 o 
   3   5   1     1920.54     2053.07     14.19 o 
   4   5   1      910.29     1044.87      9.25 o 
   5   5   1    12826.14    13441.94     89.91 o 
   6   5   1      152.10      165.22      6.79 o 
   7   5   1     2036.06     2130.71     19.36 o 
   8   5   1       11.18       18.67      6.27 o 
   9   5   1     1396.23     1328.00     20.29 o 
  10   5   1       51.84       56.49      8.85 o 
  11   5   1      651.17      581.78     18.95 o 
  12   5   1       72.84       76.66     12.29 o 
  13   5   1        8.56       -0.35     11.33 o 
   1   6   1     1834.13     1740.65      8.63 o 
   2   6   1     3656.98     3663.99     21.09 o 
   3   6   1      481.91      525.15      6.43 o 
   4   6   1      560.98      588.41      7.37 o 
   5   6   1     1468.20     1492.19     27.88 o 
   6   6   1      262.63      316.20      8.60 o 
   7   6   1      204.27      205.44      8.62 o 
   8   6   1      438.19      452.89     11.23 o 
   9   6   1       32.02       33.06      8.40 o 
  10   6   1      181.38      169.87     10.83 o 
  11   6   1       60.59       47.79     10.80 o 
  12   6   1        0.02       -8.90     10.95 o 
  13   6   1       26.47       12.49     11.97 o 
   1   7   1    15524.26    15193.79     74.74 o 
   2   7   1      303.28      291.69      6.52 o 
   3   7   1     5893.83     5847.07     33.95 o 
   4   7   1      430.87      462.34      6.16 o 
   5   7   1     5044.79     5021.76     31.26 o 
   6   7   1      219.97      265.77     16.67 o 
   7   7   1      121.17      121.97      7.58 o 
   8   7   1       67.46       57.70      7.10 o 
   9   7   1       89.29      101.96      9.00 o 
  10   7   1       91.91       65.34      9.95 o 
  11   7   1      945.30      965.05     19.89 o 
  12   7   1       76.63       84.12     12.72 o 
  13   7   1      328.16      347.40     18.35 o 
   1   8   1     1118.06     1212.19      5.59 o 
   2   8   1      205.23      212.11      3.32 o 
   3   8   1     3144.54     3401.73     21.68 o 
   4   8   1     1515.22     1625.58     12.21 o 
   5   8   1       48.33       45.19      5.86 o 
   6   8   1       16.43        9.94      4.88 o 
   7   8   1        7.58        6.58      6.25 o 
   8   8   1      492.77      559.57     12.33 o 
   9   8   1        6.69        4.09      9.59 o 
  10   8   1       47.96       48.45      8.73 o 
  11   8   1       53.70       56.60     10.66 o 
  12   8   1      337.27      331.25     14.69 o 
  13   8   1        5.43       19.14     11.86 o 
   1   9   1     1194.26     1019.10      6.04 o 
   2   9   1     2857.22     2800.16     14.66 o 
   3   9   1      751.10      996.52     14.58 o 
   4   9   1       13.32       21.99      4.18 o 
   5   9   1     4684.49     4206.80     26.27 o 
   6   9   1       86.85       99.61      6.86 o 
   7   9   1     3527.37     3324.60     26.81 o 
   8   9   1      163.17      146.24      9.63 o 
   9   9   1     1919.02     1852.41     22.10 o 
  10   9   1       12.43        7.67      8.24 o 
  11   9   1      709.69      680.29     18.69 o 
  12   9   1      149.80      101.15     13.89 o 
  13   9   1      243.80      209.52     15.50 o 
   1  10   1     1861.58     2028.05      9.66 o 
   2  10   1      310.96      304.04      4.66 o 
   3  10   1     1618.20     1742.16     11.16 o 
   4  10   1     2307.08     2311.17     16.42 o 
   5  10   1      268.06      278.02      9.02 o 
   6  10   1      659.50      646.28     11.04 o 
   7  10   1      394.61      387.34     17.67 o 
   8  10   1      768.66      768.96     11.90 o 
   9  10   1      333.34      271.62     10.92 o 
  10  10   1       49.64       53.84      9.58 o 
  11  10   1        0.10       -0.24      8.17 o 
  12  10   1        2.34        5.83      9.15 o 
  13  10   1        8.92       11.32     10.61 o 
   1  11   1     3045.94     2965.81     12.65 o 
   2  11   1       58.88       48.65      2.72 o 
   3  11   1     1267.81     1170.77      7.85 o 
   4  11   1     1970.66     2010.50     15.92 o 
   5  11   1     3867.75     3799.16     29.51 o 
   6  11   1       25.42       21.93      5.79 o 
   7  11   1     1208.30     1202.12     14.70 o 
   8  11   1       12.98        5.33      6.74 o 
   9  11   1     1377.31     1346.38     19.28 o 
  10  11   1      152.07      155.01     12.56 o 
  11  11   1      973.56      966.40     18.25 o 
  12  11   1       38.32       47.66     12.07 o 
   1  12   1      184.65      161.59      3.93 o 
   2  12   1     3896.10     4118.94     21.77 o 
   3  12   1        0.62       -2.68      2.68 o 
   4  12   1      559.68      650.02      7.93 o 
   5  12   1      107.72      110.79      6.86 o 
   6  12   1      749.36      784.95     13.46 o 
   7  12   1      484.01      442.24     11.88 o 
   8  12   1        8.70       16.68      7.47 o 
   9  12   1        1.12       -2.65      8.51 o 
  10  12   1        3.80       -6.31      8.36 o 
  11  12   1      231.33      253.92     13.90 o 
  12  12   1       20.59       26.23     10.96 o 
   1  13   1     5937.23     5933.98     25.93 o 
   2  13   1      296.42      321.60      4.41 o 
   3  13   1     4829.04     4862.34     24.04 o 
   4  13   1     1534.78     1551.09     11.06 o 
   5  13   1     5309.41     5135.07     38.63 o 
   6  13   1       63.10       57.68      7.44 o 
   7  13   1     1179.75     1102.41     17.55 o 
   8  13   1      166.25      149.70     10.54 o 
   9  13   1     1320.87     1359.43     19.65 o 
  10  13   1      131.19      136.44     10.94 o 
  11  13   1     1008.87     1001.64     22.13 o 
  12  13   1       52.50       42.22     11.71 o 
   1  14   1      748.54      824.54      8.52 o 
   2  14   1      188.80      200.67      4.65 o 
   3  14   1      881.56      928.62      8.22 o 
   4  14   1      139.19      132.63      4.39 o 
   5  14   1       49.29       45.63      4.67 o 
   6  14   1       61.86       87.86      7.05 o 
   7  14   1      264.35      247.32     10.18 o 
   8  14   1      110.46       98.85      9.01 o 
   9  14   1       81.83       67.58      9.56 o 
  10  14   1        4.66       -4.91      9.53 o 
  11  14   1        1.02        9.63     11.89 o 
  12  14   1      112.67       93.26     16.81 o 
   1  15   1     9116.19     8920.64     41.80 o 
   2  15   1       31.44       34.92      3.02 o 
   3  15   1     2778.06     2760.17     15.41 o 
   4  15   1      310.73      325.58      6.29 o 
   5  15   1     3758.67     3749.54     27.74 o 
   6  15   1       75.74       80.98      6.32 o 
   7  15   1     1512.27     1487.79     18.66 o 
   8  15   1       12.45       22.27      8.04 o 
   9  15   1      351.58      320.93     12.55 o 
  10  15   1        9.51        1.89      9.95 o 
  11  15   1      143.15      124.05     13.54 o 
  12  15   1       28.43       34.68     11.87 o 
   1  16   1       53.21       68.67      3.61 o 
   2  16   1       81.30       66.65      4.03 o 
   3  16   1     1174.56     1207.91     10.40 o 
   4  16   1      209.41      221.23      4.71 o 
   5  16   1        1.90        0.01      3.50 o 
   6  16   1      269.29      266.33      7.35 o 
   7  16   1        7.84        4.96      5.25 o 
   8  16   1        0.24        4.36      6.38 o 
   9  16   1       33.34       40.07      9.91 o 
  10  16   1      215.93      248.88     22.54 o 
  11  16   1       78.67       88.17     14.24 o 
   1  17   1     2611.92     2808.27     17.12 o 
   2  17   1       44.54       56.05      3.70 o 
   3  17   1     2305.05     2331.46     13.97 o 
   4  17   1       30.02       25.20      3.67 o 
   5  17   1     1774.83     1709.04     13.17 o 
   6  17   1      107.58      122.84      6.42 o 
   7  17   1      533.95      504.38      8.52 o 
   8  17   1        3.62        7.54      6.48 o 
   9  17   1      241.16      254.84     12.57 o 
  10  17   1        7.38        3.77      9.11 o 
  11  17   1      232.35      202.58     14.23 o 
   1  18   1      806.52      747.40      7.16 o 
   2  18   1        0.09        5.15      3.85 o 
   3  18   1      781.80      729.04      8.67 o 
   4  18   1      658.56      675.05      7.09 o 
   5  18   1       59.77       59.96      4.43 o 
   6  18   1        6.92       13.26      5.03 o 
   7  18   1        8.89        9.95      5.34 o 
   8  18   1       29.24       28.03      6.42 o 
   9  18   1      103.17       94.75      9.18 o 
  10  18   1        1.37       10.50     10.70 o 
  11  18   1       12.02       21.17     11.04 o 
   1  19   1     1738.24     1652.58     12.14 o 
   2  19   1       60.38       53.12      3.86 o 
   3  19   1     1586.09     1486.83     11.53 o 
   4  19   1       12.98       15.14      4.07 o 
   5  19   1     1046.80      990.45     10.58 o 
   6  19   1       13.74       18.62      6.16 o 
   7  19   1     1034.93     1015.75     15.48 o 
   8  19   1      120.78      130.12     10.09 o 
   9  19   1      992.76      986.93     15.70 o 
  10  19   1       27.92       33.53      9.86 o 
   1  20   1     1259.67     1149.80      9.94 o 
   2  20   1       75.47       69.15      4.47 o 
   3  20   1      435.27      388.06      6.91 o 
   4  20   1       55.81       62.41      4.93 o 
   5  20   1       52.46       51.83      4.99 o 
   6  20   1       14.90       15.69      5.10 o 
   7  20   1        0.66        7.05      5.14 o 
   8  20   1       20.85       16.01      5.60 o 
   9  20   1       55.89       52.54      7.62 o 
  10  20   1       14.14       19.23      9.71 o 
   1  21   1     3181.67     2860.31     21.68 o 
   2  21   1      201.83      196.17      6.43 o 
   3  21   1     1699.62     1693.36     13.43 o 
   4  21   1     1058.70     1028.08     11.86 o 
   5  21   1      795.84      878.78     10.05 o 
   6  21   1      241.67      233.10     11.33 o 
   7  21   1      776.60      830.73     13.69 o 
   8  21   1       32.43       32.49      5.91 o 
   9  21   1      453.55      514.04     13.21 o 
  10  21   1       53.52       41.33     10.52 o 
   1  22   1      795.75      793.68     10.07 o 
   2  22   1        1.08        6.31      4.35 o 
   3  22   1        3.82       10.99      4.24 o 
   4  22   1      253.06      254.03      7.86 o 
   5  22   1       56.98       52.42      5.90 o 
   6  22   1        3.18        1.53      4.60 o 
   7  22   1        8.22       11.44      5.36 o 
   8  22   1       56.42       62.22      7.88 o 
   9  22   1       16.80       16.63      7.95 o 
   1  23   1       75.89       81.46      5.82 o 
   2  23   1       94.70       67.94      6.35 o 
   3  23   1     1061.93     1034.09     12.73 o 
   4  23   1      447.49      432.41      7.56 o 
   5  23   1     1076.77      980.07     14.89 o 
   6  23   1       51.60       50.43      5.45 o 
   7  23   1      749.56      726.67     12.50 o 
   8  23   1        5.37        7.26      7.28 o 
   9  23   1      326.91      309.77     11.73 o 
   1  24   1     1637.18     1542.88     16.06 o 
   2  24   1        0.40       -4.89      4.89 o 
   3  24   1      653.22      644.27     11.06 o 
   4  24   1       62.91       68.55      5.58 o 
   5  24   1      125.39      117.87      6.94 o 
   6  24   1       36.85       33.20      6.36 o 
   7  24   1       62.13       70.27      8.79 o 
   8  24   1       13.47       32.11      8.05 o 
   1  25   1      374.19      424.10      9.55 o 
   2  25   1      104.52       85.24      6.41 o 
   3  25   1      407.27      423.04      9.06 o 
   4  25   1       46.85       38.86      5.11 o 
   5  25   1       72.39       63.70      6.89 o 
   6  25   1       88.12       80.23      8.07 o 
   7  25   1      234.41      253.77     10.83 o 
   1  26   1       56.08       57.39      6.68 o 
   2  26   1      174.44      158.53     10.03 o 
   3  26   1      422.33      429.99      9.95 o 
   4  26   1       43.00       46.06      6.39 o 
   5  26   1      153.22      144.84      7.78 o 
   6  26   1       96.86      112.42      8.86 o 
   7  26   1        8.59        9.76      8.18 o 
   1  27   1      718.86      719.77     14.31 o 
   2  27   1       62.38       58.53      6.63 o 
   3  27   1      615.14      631.01     10.93 o 
   4  27   1       38.33       33.47      6.74 o 
   5  27   1      295.87      331.72     16.87 o 
   6  27   1       79.84       83.32      9.32 o 
   1  28   1       21.00       33.70      9.40 o 
   2  28   1        3.78        6.55      5.71 o 
   3  28   1       45.11       50.65      7.19 o 
   4  28   1       43.53       43.33      7.50 o 
   5  28   1      160.49      170.37      9.06 o 
   1  29   1      909.60      930.72     32.17 o 
   2  29   1      155.84      121.25      9.07 o 
   3  29   1     1368.80     1387.14     16.67 o 
   4  29   1       83.23       76.04      8.37 o 
   1  30   1       51.45       51.72      8.53 o 
   2  30   1       13.70       13.00      7.76 o 
   0   0   2    16538.74    17199.78    196.02 o 
   1   0   2       92.74      102.20      3.43 o 
   2   0   2     2696.56     2734.66     16.11 o 
   3   0   2      180.85      221.78      7.36 o 
   4   0   2     3885.38     3582.20     28.63 o 
   5   0   2      407.08      414.74     10.93 o 
   6   0   2     1172.85     1084.57     16.60 o 
   7   0   2      213.62      209.39     14.08 o 
   8   0   2      265.86      258.21     13.49 o 
   9   0   2      583.44      568.16     21.27 o 
  10   0   2       33.12       43.05     13.01 o 
  11   0   2      139.25       79.17     14.20 o 
  12   0   2       33.70       47.10     17.90 o 
  13   0   2       67.80      103.13     20.27 o 
   0   1   2     5901.65     5685.87     39.66 o 
   1   1   2     1984.63     2032.72      8.89 o 
   2   1   2     1087.90      983.95      5.37 o 
   3   1   2       44.55       44.87      2.97 o 
   4   1   2        0.27        8.61      3.40 o 
   5   1   2      245.23      253.40      5.97 o 
   6   1   2      100.51      158.42      9.09 o 
   7   1   2       34.42       34.51      5.62 o 
   8   1   2        5.82       12.04      6.04 o 
   9   1   2       43.38       43.72      7.59 o 
  10   1   2        0.86        6.22      7.74 o 
  11   1   2        9.13       11.21     10.10 o 
  12   1   2       43.57       53.20     14.58 o 
  13   1   2       22.64       21.92     12.09 o 
   0   2   2       81.59      194.81      3.32 o 
   1   2   2      129.57      168.07      4.57 o 
   2   2   2      111.80      167.99      3.70 o 
   3   2   2       81.36       89.10      2.82 o 
   4   2   2     7864.69     7799.23     42.56 o 
   5   2   2       43.20       40.54      4.33 o 
   6   2   2     3675.24     3668.54     26.12 o 
   7   2   2       20.54       24.01      6.24 o 
   8   2   2     1740.25     1746.12     18.88 o 
   9   2   2       80.88       65.24      8.27 o 
  10   2   2     1545.11     1493.75     23.27 o 
  11   2   2       75.66       81.99     11.90 o 
  12   2   2       61.64       50.04     11.08 o 
  13   2   2       21.25       28.41     12.35 o 
   0   3   2      449.58      400.96      6.84 o 
   1   3   2     1650.89     1784.82     12.62 o 
   2   3   2       32.27       18.27      1.91 o 
   3   3   2       55.63       69.00      2.85 o 
   4   3   2        9.99        4.93      3.38 o 
   5   3   2       34.99       30.58      4.55 o 
   6   3   2        2.32       -0.10      4.68 o 
   7   3   2      480.48      483.60      9.16 o 
   8   3   2       14.61       28.92      6.57 o 
   9   3   2       35.07       40.24      8.65 o 
  10   3   2       33.83       31.18      9.63 o 
  11   3   2       74.20       66.34      9.89 o 
  12   3   2        0.24        4.22     11.72 o 
  13   3   2      188.14      152.19     13.90 o 
   0   4   2    27505.29    28709.55    284.69 o 
   1   4   2      404.60      412.55      5.27 o 
   2   4   2     7161.51     7827.45     38.37 o 
   3   4   2      390.20      415.93      8.92 o 
   4   4   2     5405.47     5370.56     28.74 o 
   5   4   2      121.55      136.90      4.70 o 
   6   4   2     1437.84     1408.81     12.53 o 
   7   4   2      111.85      141.27      9.46 o 
   8   4   2     1096.23     1105.51     14.74 o 
   9   4   2      186.40      156.90      9.15 o 
  10   4   2     2827.46     2813.24     30.08 o 
  11   4   2       25.65       19.23     12.32 o 
  12   4   2      496.01      526.84     25.50 o 
  13   4   2      118.61      132.94     13.66 o 
   0   5   2      453.51      420.81      7.62 o 
   1   5   2     2734.89     2835.40     18.70 o 
   2   5   2     1154.24     1160.77      9.78 o 
   3   5   2      118.55      105.66      4.23 o 
   4   5   2      161.71      141.18      4.45 o 
   5   5   2      161.78      173.38      5.18 o 
   6   5   2      124.72      132.92      6.94 o 
   7   5   2      511.49      542.72      8.87 o 
   8   5   2       15.39       14.19      6.09 o 
   9   5   2      612.22      614.24     13.94 o 
  10   5   2        4.06       -0.78     10.52 o 
  11   5   2       46.99       43.52      9.06 o 
  12   5   2       77.92       78.09     10.61 o 
  13   5   2      178.66      174.66     14.71 o 
   0   6   2    25046.95    25661.31    246.16 o 
   1   6   2      278.37      254.39      5.40 o 
   2   6   2     2764.99     2635.11     15.89 o 
   3   6   2      831.12      795.50      7.08 o 
   4   6   2     7939.49     7323.58     43.85 o 
   5   6   2        1.01        6.18      4.05 o 
   6   6   2     7667.74     7524.88     46.76 o 
   7   6   2       15.59       14.01      6.75 o 
   8   6   2     2100.73     2113.32     21.22 o 
   9   6   2      135.02      121.02      8.80 o 
  10   6   2     2036.88     1973.86     22.18 o 
  11   6   2       64.51       66.65      9.29 o 
  12   6   2      678.99      636.76     17.45 o 
  13   6   2       22.26       21.33     10.71 o 
   0   7   2       86.31       68.09      3.91 o 
   1   7   2     7439.58     8077.41     43.06 o 
   2   7   2     1500.61     1600.92      9.58 o 
   3   7   2       12.66       10.08      3.40 o 
   4   7   2        5.55       -0.31      3.88 o 
   5   7   2      789.72      871.35      9.87 o 
   6   7   2      742.40      742.32     20.24 o 
   7   7   2      393.27      388.73     10.84 o 
   8   7   2      167.43      183.67      8.78 o 
   9   7   2       56.72       47.22      7.81 o 
  10   7   2        5.45        8.45      9.40 o 
  11   7   2        3.12        6.28      8.63 o 
  12   7   2        0.00       -8.11      9.90 o 
  13   7   2        0.55        5.08     10.88 o 
   0   8   2    25613.61    26275.26    229.98 o 
   1   8   2      173.78      200.20      3.30 o 
   2   8   2     4368.20     4265.82     21.59 o 
   3   8   2      676.68      774.34      7.88 o 
   4   8   2     6580.81     6299.91     37.54 o 
   5   8   2      496.05      526.52      9.05 o 
   6   8   2     4317.07     4307.91     28.77 o 
   7   8   2      449.57      417.54     11.96 o 
   8   8   2      476.81      419.51      9.67 o 
   9   8   2      318.05      312.99     10.32 o 
  10   8   2     2226.96     2071.74     22.89 o 
  11   8   2       15.66       33.48      9.37 o 
  12   8   2      586.37      573.91     17.32 o 
  13   8   2       44.37       56.99     12.61 o 
   0   9   2     5702.45     5767.10     39.20 o 
   1   9   2     1405.02     1517.43     10.45 o 
   2   9   2     2345.17     2183.28     12.25 o 
   3   9   2      213.44      195.26      6.01 o 
   4   9   2      441.30      418.82     12.74 o 
   5   9   2       18.22       16.29      4.13 o 
   6   9   2       49.57       45.32      6.68 o 
   7   9   2     1273.19     1208.14     16.10 o 
   8   9   2      375.27      340.79     11.29 o 
   9   9   2       42.28       25.71      9.97 o 
  10   9   2       10.25       10.89      9.08 o 
  11   9   2       35.88       37.17      9.70 o 
  12   9   2       19.96       16.79      9.79 o 
  13   9   2       43.58       53.45     13.77 o 
   0  10   2    23143.62    24347.50    176.42 o 
   1  10   2     1180.78     1227.64      6.71 o 
   2  10   2     3236.36     3628.59     18.89 o 
   3  10   2      353.18      338.42      6.31 o 
   4  10   2     4122.07     4151.04     26.52 o 
   5  10   2      247.22      266.08      6.94 o 
   6  10   2     2344.08     2259.71     19.35 o 
   7  10   2      168.63      143.83      7.66 o 
   8  10   2       57.70       56.82      7.98 o 
   9  10   2       32.51       21.52      7.32 o 
  10  10   2     1262.88     1318.41     20.42 o 
  11  10   2        0.64       -5.70      8.22 o 
  12  10   2      434.55      441.95     19.56 o 
   0  11   2     2025.67     2069.46     12.19 o 
   1  11   2       14.86        8.06      1.69 o 
   2  11   2     1474.03     1530.31      9.01 o 
   3  11   2     1332.29     1387.47     15.20 o 
   4  11   2      416.44      411.82      6.86 o 
   5  11   2       78.90       80.07      5.60 o 
   6  11   2       22.86       10.05      5.65 o 
   7  11   2      447.72      451.43     11.36 o 
   8  11   2       61.91       59.09      8.00 o 
   9  11   2        0.03        5.01      7.18 o 
  10  11   2       56.33       48.45     10.05 o 
  11  11   2       92.68      124.36     11.73 o 
  12  11   2       54.05       55.68     12.80 o 
   0  12   2    14428.30    14073.98    216.86 o 
   1  12   2      115.96      128.58      2.64 o 
   2  12   2     1236.55     1188.42      8.29 o 
   3  12   2       10.58        9.30      2.17 o 
   4  12   2     3623.96     3493.12     33.14 o 
   5  12   2      331.39      326.15      9.47 o 
   6  12   2     6964.84     7129.18     51.35 o 
   7  12   2     1492.96     1431.35     20.28 o 
   8  12   2      967.18     1024.87     15.81 o 
   9  12   2      206.50      182.65     10.76 o 
  10  12   2      467.73      505.48     14.35 o 
  11  12   2       51.55       74.48     12.51 o 
  12  12   2      165.96      182.60     15.56 o 
   0  13   2        0.08       -3.46      3.46 o 
   1  13   2      566.22      518.17      6.18 o 
   2  13   2      181.36      165.30      3.70 o 
   3  13   2       26.42       37.71      2.89 o 
   4  13   2       35.16       30.05      4.34 o 
   5  13   2      223.22      205.95      4.74 o 
   6  13   2      535.47      487.39     15.67 o 
   7  13   2        0.59        4.51      6.45 o 
   8  13   2      608.36      572.40     13.37 o 
   9  13   2        0.52       -2.84      8.36 o 
  10  13   2        4.06       18.92      9.99 o 
  11  13   2        4.67        9.67     10.94 o 
  12  13   2       85.45       80.85     12.68 o 
   0  14   2    12441.64    12152.60     86.14 o 
   1  14   2        1.27        2.85      2.42 o 
   2  14   2     4637.90     4520.54     23.75 o 
   3  14   2       30.29       28.87      2.69 o 
   4  14   2     4710.30     4720.44     32.72 o 
   5  14   2      503.27      471.98     10.40 o 
   6  14   2     3251.55     3361.39     23.83 o 
   7  14   2      779.57      711.04     15.76 o 
   8  14   2      274.88      333.34     15.50 o 
   9  14   2      152.83      144.97     11.93 o 
  10  14   2      536.95      560.59     14.62 o 
  11  14   2      176.43      201.23     13.20 o 
  12  14   2      294.78      293.24     15.30 o 
   0  15   2      517.74      517.44      8.35 o 
   1  15   2        0.98        1.00      2.27 o 
   2  15   2      203.32      234.82      4.83 o 
   3  15   2      323.38      276.31      5.42 o 
   4  15   2       54.11       45.61      4.09 o 
   5  15   2      265.76      241.04      7.02 o 
   6  15   2      195.94      168.66      8.17 o 
   7  15   2      220.84      239.53     11.91 o 
   8  15   2      105.34       91.66      9.47 o 
   9  15   2      242.52      251.90     11.75 o 
  10  15   2       59.79       62.40     12.08 o 
  11  15   2        0.46       -6.97     10.87 o 
   0  16   2      767.22      722.59      9.00 o 
   1  16   2      294.31      269.69      4.87 o 
   2  16   2      549.90      562.20      6.47 o 
   3  16   2      345.26      335.59      6.61 o 
   4  16   2     2733.31     2591.37     15.47 o 
   5  16   2        1.68        1.09      3.59 o 
   6  16   2     3730.63     3498.09     28.06 o 
   7  16   2       41.18       36.73      5.07 o 
   8  16   2     1634.04     1556.13     21.12 o 
   9  16   2        0.13        0.02      7.94 o 
  10  16   2      662.34      687.33     18.25 o 
  11  16   2      112.91      147.64     13.38 o 
   0  17   2     3978.57     3826.74     28.86 o 
   1  17   2       17.95       17.48      3.38 o 
   2  17   2     1383.60     1352.34     10.12 o 
   3  17   2      141.60      136.93      5.24 o 
   4  17   2      175.07      175.01      8.62 o 
   5  17   2        0.02        1.58      3.24 o 
   6  17   2      231.39      248.90      6.70 o 
   7  17   2      137.30      166.08     11.79 o 
   8  17   2       99.01       93.03      6.71 o 
   9  17   2      304.90      303.93     12.00 o 
  10  17   2        0.24       -5.09     11.57 o 
  11  17   2        1.31        5.85     10.78 o 
   0  18   2     1122.77     1004.74     16.35 o 
   1  18   2        7.69        3.05      2.83 o 
   2  18   2      611.29      589.09      9.84 o 
   3  18   2      122.86      123.10      4.92 o 
   4  18   2      371.88      371.60      6.17 o 
   5  18   2      326.51      270.95      6.15 o 
   6  18   2      648.12      623.24      9.44 o 
   7  18   2       78.60       42.51      5.59 o 
   8  18   2      606.70      560.05     11.89 o 
   9  18   2       15.00        4.81      8.06 o 
  10  18   2      251.32      290.01     14.03 o 
  11  18   2      128.91      140.24     18.44 o 
   0  19   2       11.75       14.30      4.38 o 
   1  19   2      403.59      385.69      7.31 o 
   2  19   2      183.63      182.46      7.61 o 
   3  19   2      402.81      391.65      7.24 o 
   4  19   2     1143.54     1132.40     11.71 o 
   5  19   2      134.44      133.81      4.47 o 
   6  19   2      422.30      402.47     11.51 o 
   7  19   2        3.10        2.40      3.74 o 
   8  19   2        0.69        3.09      5.82 o 
   9  19   2      106.84      106.97     10.44 o 
  10  19   2       30.81       30.79      9.92 o 
   0  20   2      517.40      564.39     17.04 o 
   1  20   2      282.49      251.26      5.93 o 
   2  20   2      994.02      985.17     11.75 o 
   3  20   2      560.87      559.54      7.65 o 
   4  20   2      335.74      323.48      8.35 o 
   5  20   2      239.67      230.16     13.40 o 
   6  20   2       77.42       64.39      4.16 o 
   7  20   2      120.71      137.65      5.54 o 
   8  20   2      465.74      504.74     14.68 o 
   9  20   2       74.80       95.19     10.98 o 
  10  20   2      453.03      484.83     16.46 o 
   0  21   2      133.18      108.66      6.84 o 
   1  21   2       16.32       21.20      4.34 o 
   2  21   2      174.41      156.39      6.69 o 
   3  21   2       25.95       35.36      5.12 o 
   4  21   2      139.91      152.21      7.35 o 
   5  21   2       21.86       21.13      4.21 o 
   6  21   2       20.76       20.30      5.12 o 
   7  21   2       74.05       61.17      8.04 o 
   8  21   2        0.10       -3.54      7.38 o 
   9  21   2        0.18        1.42      7.62 o 
   0  22   2     1128.36     1176.38     18.13 o 
   1  22   2       11.63        8.56      4.32 o 
   2  22   2     2008.97     2029.69     18.71 o 
   3  22   2      128.62      119.33      5.91 o 
   4  22   2      791.52      789.17     12.23 o 
   5  22   2       63.29       54.80      6.92 o 
   6  22   2       93.90       86.19      7.34 o 
   7  22   2       42.84       52.17      7.94 o 
   8  22   2      370.94      362.73     12.67 o 
   9  22   2       80.80       91.79      9.68 o 
   0  23   2        0.24        2.87      6.32 o 
   1  23   2       51.46       49.40      5.50 o 
   2  23   2      291.69      268.72      6.68 o 
   3  23   2        1.06        1.85      4.84 o 
   4  23   2     1150.67     1152.67     17.49 o 
   5  23   2      127.04      150.60      7.60 o 
   6  23   2      298.67      323.51     14.62 o 
   7  23   2      102.09      101.04      9.02 o 
   8  23   2        0.01        2.19      7.18 o 
   0  24   2     1382.52     1356.67     17.64 o 
   1  24   2        0.97        9.13      5.38 o 
   2  24   2     1869.85     1880.10     18.15 o 
   3  24   2        0.30        4.31      4.83 o 
   4  24   2      746.32      789.22     12.68 o 
   5  24   2        3.02        1.35      6.17 o 
   6  24   2      241.92      277.21     10.47 o 
   7  24   2       11.27       32.34      8.39 o 
   8  24   2      361.90      346.41     11.30 o 
   0  25   2      395.02      423.97     13.87 o 
   1  25   2        1.45        2.16      5.27 o 
   2  25   2       24.55       25.09      5.24 o 
   3  25   2      464.86      494.10      9.93 o 
   4  25   2       88.59      105.44      6.92 o 
   5  25   2      319.42      358.83      9.79 o 
   6  25   2       12.72       21.93      7.83 o 
   7  25   2        9.66        3.89      6.63 o 
   0  26   2      151.11      163.25     30.52 o 
   1  26   2        0.52       -1.74      4.93 o 
   2  26   2      850.76      870.50     12.88 o 
   3  26   2       28.88       27.63      6.25 o 
   4  26   2     1034.55     1052.62     14.62 o 
   5  26   2        4.30       12.04      7.16 o 
   6  26   2      571.08      573.62     15.17 o 
   7  26   2        8.32        3.50     14.88 o 
   0  27   2       13.02       14.76      8.22 o 
   1  27   2       16.81       11.99      5.95 o 
   2  27   2        7.71        4.49      5.79 o 
   3  27   2       47.54       39.87      6.82 o 
   4  27   2       17.55       12.32      5.95 o 
   5  27   2        4.88        9.76      6.31 o 
   6  27   2        1.71        8.58      7.23 o 
   0  28   2      230.17      214.59     22.12 o 
   1  28   2       15.32        8.96      6.37 o 
   2  28   2      579.44      541.93     12.23 o 
   3  28   2        8.15       11.99      5.81 o 
   4  28   2      519.92      511.28     14.19 o 
   5  28   2        2.30        6.14      7.68 o 
   0  29   2        5.58       -9.62     12.55 o 
   1  29   2       31.61       25.66      7.45 o 
   2  29   2       32.38       29.06      8.02 o 
   3  29   2        0.16        9.27      6.16 o 
   0  30   2       71.23       46.72     30.25 o 
   1  30   2       13.96        5.22     12.00 o 
   1   1   3     3767.49     3770.16     18.37 o 
   2   1   3     1456.31     1462.18      7.35 o 
   3   1   3     2524.35     2814.06     14.40 o 
   4   1   3      233.29      265.47      7.56 o 
   5   1   3     2495.84     2363.30     14.66 o 
   6   1   3       80.67      101.34      6.75 o 
   7   1   3      672.98      679.75     12.48 o 
   8   1   3      354.03      350.07      8.09 o 
   9   1   3     1866.12     1877.78     21.16 o 
  10   1   3      984.82      968.31     15.48 o 
  11   1   3     1795.98     1744.34     20.94 o 
  12   1   3       26.72       13.26      8.56 o 
  13   1   3       29.71       16.37      9.06 o 
   1   2   3      579.87      510.61      4.06 o 
   2   2   3      224.65      220.69      4.73 o 
   3   2   3      592.38      638.76      5.46 o 
   4   2   3     1007.20      961.76      7.42 o 
   5   2   3      118.36      148.40     12.35 o 
   6   2   3      347.14      340.40      6.11 o 
   7   2   3      117.11      140.08      6.27 o 
   8   2   3       21.71       12.94      5.69 o 
   9   2   3        0.34        4.97      5.86 o 
  10   2   3       44.00       27.27      7.29 o 
  11   2   3      148.25      111.96      9.81 o 
  12   2   3       21.92       22.55      8.63 o 
  13   2   3       41.53       53.75     10.51 o 
   1   3   3      451.06      400.78      4.26 o 
   2   3   3       67.63       88.98      3.36 o 
   3   3   3      234.32      151.31      5.82 o 
   4   3   3      622.42      623.38      8.39 o 
   5   3   3    10050.97     9838.85     53.89 o 
   6   3   3      136.01      160.55      5.26 o 
   7   3   3      654.27      696.26     10.86 o 
   8   3   3        2.09       -1.08      5.55 o 
   9   3   3       10.52       15.03      7.25 o 
  10   3   3        2.50       -4.74      7.08 o 
  11   3   3      465.12      461.87     23.12 o 
  12   3   3        8.01        1.40      7.73 o 
  13   3   3      473.37      492.78     33.38 o 
   1   4   3       19.60       29.91      2.07 o 
   2   4   3     4972.03     5254.77     26.41 o 
   3   4   3     7048.62     7549.71     37.07 o 
   4   4   3     1503.56     1467.06     10.14 o 
   5   4   3      687.88      756.44     12.31 o 
   6   4   3      370.73      357.69      7.45 o 
   7   4   3      680.04      721.01     12.11 o 
   8   4   3      195.69      199.24     12.04 o 
   9   4   3      292.08      282.92     16.32 o 
  10   4   3      282.47      276.85     15.02 o 
  11   4   3       31.59       48.46     10.43 o 
  12   4   3       63.80       57.50     10.53 o 
  13   4   3       12.45        7.43      8.98 o 
   1   5   3     9330.88     8825.50     41.08 o 
   2   5   3      209.12      259.42      6.30 o 
   3   5   3     3466.98     3343.40     16.92 o 
   4   5   3        3.55        6.81      3.16 o 
   5   5   3     9562.96     9471.26     56.70 o 
   6   5   3       49.47       47.36      4.77 o 
   7   5   3     1500.57     1484.06     14.38 o 
   8   5   3      382.77      381.00      9.68 o 
   9   5   3     1207.13     1191.42     16.88 o 
  10   5   3       78.43       85.77      8.96 o 
  11   5   3     1099.72     1043.31     21.16 o 
  12   5   3        6.38        4.81      8.81 o 
  13   5   3      102.83       84.53     10.66 o 
   1   6   3     2397.78     2377.34     19.27 o 
   2   6   3      780.96      753.75      5.25 o 
   3   6   3     3905.84     4010.81     19.11 o 
   4   6   3      164.99      188.90      4.82 o 
   5   6   3        7.37        3.43      3.65 o 
   6   6   3     2139.51     2111.75     16.41 o 
   7   6   3      298.76      279.01     16.42 o 
   8   6   3      676.20      663.34     11.48 o 
   9   6   3      109.45      105.97      8.60 o 
  10   6   3      140.26      133.90     11.02 o 
  11   6   3      114.21      111.66     10.56 o 
  12   6   3        4.92        9.13      8.95 o 
  13   6   3       28.55       31.75     10.24 o 
   1   7   3    50050.84    55762.67    390.62 o 
   2   7   3     1862.79     2060.87     11.31 o 
   3   7   3    11085.79    12020.00     60.74 o 
   4   7   3       75.13       78.31      3.67 o 
   5   7   3     6582.81     6584.32     38.51 o 
   6   7   3      445.49      444.39     10.78 o 
   7   7   3     1756.22     1668.62     17.68 o 
   8   7   3      680.20      712.97     18.73 o 
   9   7   3     1971.34     1943.38     24.06 o 
  10   7   3      170.99      157.60     10.41 o 
  11   7   3      859.45      873.11     16.93 o 
  12   7   3       17.60       25.84     10.16 o 
  13   7   3       74.81       79.23     12.07 o 
   1   8   3     3528.69     3611.55     18.28 o 
   2   8   3     1162.73     1319.51      7.82 o 
   3   8   3      244.68      294.06      4.68 o 
   4   8   3      214.11      212.68      5.89 o 
   5   8   3      598.65      639.10     10.05 o 
   6   8   3       35.98       44.39      5.43 o 
   7   8   3        2.11       -1.87      5.85 o 
   8   8   3       77.18       67.34      7.60 o 
   9   8   3       38.45       37.53      8.23 o 
  10   8   3        3.28        8.65      9.73 o 
  11   8   3        7.75        5.67      8.95 o 
  12   8   3       22.75       10.02     10.08 o 
   1   9   3    11153.90    11883.11     57.39 o 
   2   9   3      679.97      718.95      5.66 o 
   3   9   3     8701.61     8990.11     51.67 o 
   4   9   3      372.31      369.33      4.01 o 
   5   9   3    12243.20    12064.09     74.29 o 
   6   9   3      105.82      117.35      6.53 o 
   7   9   3     4919.45     4923.94     36.28 o 
   8   9   3       22.77       23.63      7.18 o 
   9   9   3     1493.93     1505.05     19.14 o 
  10   9   3       99.36      100.71      9.92 o 
  11   9   3      396.60      374.28     15.67 o 
  12   9   3        0.08       -3.53     11.70 o 
   1  10   3       90.16       86.28      3.34 o 
   2  10   3     1878.27     1910.65     11.25 o 
   3  10   3       20.78       30.20      3.85 o 
   4  10   3      694.85      708.94      8.62 o 
   5  10   3     2076.72     1973.53     21.15 o 
   6  10   3     1529.71     1485.07     15.27 o 
   7  10   3     1852.42     1652.67     22.15 o 
   8  10   3     1348.88     1286.68     16.31 o 
   9  10   3       84.51       64.70     10.25 o 
  10  10   3       57.21       52.75     10.41 o 
  11  10   3       31.04       46.32     11.14 o 
  12  10   3       10.07        8.74     10.47 o 
   1  11   3     5052.68     4901.69     24.41 o 
   2  11   3        0.00        2.70      2.06 o 
   3  11   3     4237.72     4296.74     31.75 o 
   4  11   3      130.67      140.36      7.28 o 
   5  11   3     2800.94     2800.02     17.28 o 
   6  11   3      545.32      527.11     10.31 o 
   7  11   3      425.48      441.75     12.75 o 
   8  11   3       33.81       28.45      8.40 o 
   9  11   3      825.49      806.10     15.17 o 
  10  11   3       20.86       20.48      8.93 o 
  11  11   3      817.04      803.78     24.81 o 
  12  11   3      133.21      125.55     14.88 o 
   1  12   3      410.84      384.69      3.40 o 
   2  12   3      169.66      153.85      3.66 o 
   3  12   3       28.08       41.63      3.70 o 
   4  12   3     1126.02     1122.33     12.40 o 
   5  12   3        7.50        8.39      2.68 o 
   6  12   3       83.04       90.73      7.22 o 
   7  12   3      164.22      180.44      7.82 o 
   8  12   3      109.18       97.06      8.96 o 
   9  12   3       66.65       70.31      9.72 o 
  10  12   3      200.94      188.93     11.97 o 
  11  12   3       18.68       20.09      9.22 o 
  12  12   3        0.41        1.57     10.16 o 
   1  13   3      294.30      252.15      6.84 o 
   2  13   3       17.57       23.62      2.99 o 
   3  13   3     1190.13     1149.79     11.26 o 
   4  13   3     1052.57     1061.34     12.12 o 
   5  13   3     2206.26     2108.89     18.59 o 
   6  13   3      154.32      154.04     10.58 o 
   7  13   3     1762.21     1667.74     18.36 o 
   8  13   3        1.20        3.37      6.34 o 
   9  13   3     1681.61     1677.10     30.79 o 
  10  13   3        3.73       12.09      8.80 o 
  11  13   3      446.20      462.30     22.85 o 
  12  13   3       38.09       28.16     12.91 o 
   1  14   3      313.82      305.35      4.62 o 
   2  14   3       59.57       63.38      4.58 o 
   3  14   3       82.41       79.00      3.56 o 
   4  14   3      376.10      409.39     12.78 o 
   5  14   3       23.47       17.61      5.66 o 
   6  14   3      795.48      727.22     15.95 o 
   7  14   3       49.94       41.43      8.30 o 
   8  14   3       27.79       28.93      7.12 o 
   9  14   3       11.12        7.34      7.65 o 
  10  14   3       52.78       50.08      9.06 o 
  11  14   3       28.56       26.07     10.58 o 
   1  15   3     2881.55     2663.63     22.02 o 
   2  15   3       25.44       21.37      3.23 o 
   3  15   3     2113.55     2015.21     13.75 o 
   4  15   3      369.21      388.10      6.76 o 
   5  15   3     1814.75     1817.50     17.57 o 
   6  15   3        3.14        0.09      6.03 o 
   7  15   3     1497.59     1427.74     21.14 o 
   8  15   3      156.17      132.77     11.41 o 
   9  15   3      931.01      914.66     18.10 o 
  10  15   3       12.27       18.30     10.16 o 
  11  15   3      384.77      379.19     22.23 o 
   1  16   3     2367.95     2180.19     24.94 o 
   2  16   3     3070.86     3027.44     16.63 o 
   3  16   3      397.95      416.02      6.56 o 
   4  16   3        2.80        8.06      4.15 o 
   5  16   3       16.07       12.25      5.12 o 
   6  16   3       41.55       54.13      7.26 o 
   7  16   3      148.97      127.79      7.07 o 
   8  16   3        7.72        8.15      5.08 o 
   9  16   3       58.13       39.76      9.84 o 
  10  16   3       20.04       28.68     11.37 o 
  11  16   3       83.65       84.68     13.46 o 
   1  17   3     4878.29     4845.37     24.18 o 
   2  17   3       57.99       54.91      3.99 o 
   3  17   3     2535.74     2539.50     16.86 o 
   4  17   3       21.69       18.41      4.22 o 
   5  17   3      465.41      490.45      9.77 o 
   6  17   3      214.05      232.33      9.28 o 
   7  17   3       45.29       44.95      8.01 o 
   8  17   3      126.87      131.82      9.48 o 
   9  17   3      396.11      438.57     26.20 o 
  10  17   3        9.49       20.01     12.38 o 
  11  17   3      482.68      491.93     20.87 o 
   1  18   3      231.26      260.83      5.97 o 
   2  18   3        3.18       -0.31      3.21 o 
   3  18   3      281.72      280.68      6.22 o 
   4  18   3     1098.38     1075.45     10.63 o 
   5  18   3       52.93       47.68      4.91 o 
   6  18   3        2.88        2.22      5.12 o 
   7  18   3       53.16       46.31      8.67 o 
   8  18   3       31.04       28.03      8.03 o 
   9  18   3       51.23       42.00      9.81 o 
  10  18   3       16.86       11.35      9.79 o 
   1  19   3      116.99      133.08      6.76 o 
   2  19   3      313.97      298.64      7.84 o 
   3  19   3      659.18      647.54      7.48 o 
   4  19   3      745.79      742.40      9.61 o 
   5  19   3     1122.40     1077.67     14.37 o 
   6  19   3      103.45       99.30      7.75 o 
   7  19   3      480.51      467.08     12.09 o 
   8  19   3        2.07       13.92      7.11 o 
   9  19   3      120.68      115.82     10.90 o 
  10  19   3        6.06       21.10     10.25 o 
   1  20   3     2139.27     2039.70     32.01 o 
   2  20   3        8.71        4.81      3.47 o 
   3  20   3       92.50      102.08      7.54 o 
   4  20   3      178.01      174.64      8.88 o 
   5  20   3       22.32       27.69      5.91 o 
   6  20   3      169.85      182.77      8.04 o 
   7  20   3       43.48       52.47      6.61 o 
   8  20   3       32.00       45.31      7.20 o 
   9  20   3       20.85       15.98      9.81 o 
   1  21   3      618.63      612.84     11.73 o 
   2  21   3        2.23        3.43      3.37 o 
   3  21   3      319.93      340.13      6.61 o 
   4  21   3        3.09        2.31      4.31 o 
   5  21   3      399.16      404.62     10.98 o 
   6  21   3      269.21      280.43      7.90 o 
   7  21   3      347.38      342.37      9.59 o 
   8  21   3       25.39       25.38      7.85 o 
   9  21   3       86.65       73.93      9.20 o 
   1  22   3        0.22        2.05      3.64 o 
   2  22   3      184.90      178.60      5.91 o 
   3  22   3      241.59      227.59      8.19 o 
   4  22   3      212.25      224.86      6.68 o 
   5  22   3      231.34      221.19      9.86 o 
   6  22   3        2.96        5.18      5.75 o 
   7  22   3       20.25       10.22      7.01 o 
   8  22   3       27.80       40.17      8.14 o 
   9  22   3        0.35       -4.82     10.47 o 
   1  23   3      865.25      854.66     13.61 o 
   2  23   3      148.28      145.21      8.23 o 
   3  23   3      769.71      799.11     11.16 o 
   4  23   3        4.85        3.87      4.71 o 
   5  23   3      730.62      781.21     11.39 o 
   6  23   3      134.55      132.40      7.27 o 
   7  23   3     1010.34     1046.22     15.62 o 
   8  23   3      123.07      113.91     11.78 o 
   1  24   3       63.87       55.54      5.84 o 
   2  24   3       30.72       21.27      4.20 o 
   3  24   3       63.07       51.21      5.96 o 
   4  24   3       10.85       12.95      5.02 o 
   5  24   3      160.85      159.49      7.27 o 
   6  24   3       97.62       94.49      8.28 o 
   7  24   3       21.16        9.82      6.86 o 
   1  25   3     1154.33     1132.45     13.16 o 
   2  25   3        2.37        2.71      5.74 o 
   3  25   3     1282.96     1246.99     22.65 o 
   4  25   3      121.19      120.64      7.05 o 
   5  25   3      782.68      775.61     18.86 o 
   6  25   3        7.26        6.29      6.40 o 
   7  25   3      585.21      589.19     19.78 o 
   1  26   3        2.22       -2.13      5.49 o 
   2  26   3       89.59       70.96      6.88 o 
   3  26   3      116.23      102.85      8.65 o 
   4  26   3      107.04       87.79      7.16 o 
   5  26   3      235.46      228.26     12.34 o 
   6  26   3       72.10       78.05      9.11 o 
   1  27   3      632.29      643.79     23.90 o 
   2  27   3       59.05       44.41      9.23 o 
   3  27   3      581.16      534.55     16.27 o 
   4  27   3       16.16       10.37      7.13 o 
   5  27   3      298.75      276.77     13.85 o 
   1  28   3        1.72        5.34     12.17 o 
   2  28   3        5.17       -3.27      9.10 o 
   3  28   3      116.81      117.69     12.04 o 
   4  28   3      131.19      153.53     12.51 o 
   1  29   3      330.48      364.76     63.56 o 
   2  29   3       18.62       13.61      9.94 o 
   0   0   4     2607.88     2464.79     22.88 o 
   1   0   4     2283.45     2423.67     23.02 o 
   2   0   4      411.58      633.62      6.27 o 
   3   0   4       73.61       87.65      4.76 o 
   4   0   4     1772.83     1596.25     19.36 o 
   5   0   4        0.57        7.85      4.73 o 
   6   0   4     2222.96     2275.98     22.32 o 
   7   0   4     1092.03     1046.47     15.72 o 
   8   0   4      454.73      414.51     15.97 o 
   9   0   4      113.69       77.30     12.60 o 
  10   0   4      413.47      474.31     17.31 o 
  11   0   4        0.72        8.53     11.02 o 
  12   0   4     1072.71     1123.72     33.16 o 
  13   0   4        0.85        5.49     14.96 o 
   0   1   4      639.35      717.55     14.01 o 
   1   1   4       24.41       28.08      2.83 o 
   2   1   4       90.87       86.80      2.51 o 
   3   1   4       47.35       50.02      2.96 o 
   4   1   4        6.57       10.48      3.70 o 
   5   1   4      141.24      159.65      5.13 o 
   6   1   4        6.58        9.35      4.27 o 
   7   1   4      142.57      133.50      7.44 o 
   8   1   4       67.59       62.94      6.39 o 
   9   1   4      160.76      166.93      8.62 o 
  10   1   4      115.17      109.43      9.31 o 
  11   1   4       67.98       68.26     10.11 o 
  12   1   4       13.07       33.15      9.45 o 
  13   1   4       29.81       30.38     12.05 o 
   0   2   4    19578.45    19311.37    175.74 o 
   1   2   4      494.49      516.39      3.94 o 
   2   2   4      749.41      646.17      4.65 o 
   3   2   4       40.65       64.30      3.13 o 
   4   2   4     1929.73     1884.30     12.24 o 
   5   2   4      107.52      116.33      8.31 o 
   6   2   4     3573.99     3477.93     22.89 o 
   7   2   4      657.52      680.82      9.19 o 
   8   2   4      463.34      471.38     10.43 o 
   9   2   4        0.20       -0.93      5.98 o 
  10   2   4     2546.62     2486.01     24.98 o 
  11   2   4       32.10       33.82      8.96 o 
  12   2   4      566.88      540.61     15.52 o 
  13   2   4       28.24       37.92     10.90 o 
   0   3   4    10589.39    10812.13     90.06 o 
   1   3   4     1274.44     1284.51      6.39 o 
   2   3   4     1990.42     2090.37     12.22 o 
   3   3   4      344.72      347.99      4.16 o 
   4   3   4       14.37        9.77      3.08 o 
   5   3   4      741.06      757.37      7.66 o 
   6   3   4        0.10       -3.63      4.20 o 
   7   3   4      753.19      735.88      9.40 o 
   8   3   4       86.10       87.07      7.52 o 
   9   3   4      604.87      597.61     10.49 o 
  10   3   4        2.18       -1.07      6.53 o 
  11   3   4      127.34      128.89      9.06 o 
  12   3   4        3.12       -9.03      9.03 o 
  13   3   4        0.00       -2.85      9.59 o 
   0   4   4    56253.05    63094.50    826.66 o 
   1   4   4      312.82      295.72      5.66 o 
   2   4   4    10681.94    11524.03     63.14 o 
   3   4   4       44.12       38.94      2.72 o 
   4   4   4     4570.08     4683.22     25.56 o 
   5   4   4        0.00        3.38      3.30 o 
   6   4   4     5257.15     5108.89     32.98 o 
   7   4   4        3.27        5.06      4.78 o 
   8   4   4     1524.55     1469.36     16.42 o 
   9   4   4      104.32       95.19      8.10 o 
  10   4   4     2005.32     1925.29     20.50 o 
  11   4   4       10.38       15.24      8.18 o 
  12   4   4      143.03      128.48     10.33 o 
   0   5   4     5243.58     5546.38     44.48 o 
   1   5   4     1196.57     1343.56      9.87 o 
   2   5   4      898.47      905.23     12.16 o 
   3   5   4      783.32      838.20      6.33 o 
   4   5   4     1354.35     1317.57     10.15 o 
   5   5   4       22.46       20.34      4.13 o 
   6   5   4     2087.22     2041.95     22.64 o 
   7   5   4       46.65       53.84      5.51 o 
   8   5   4       33.12       31.82      7.93 o 
   9   5   4       88.74      109.94      8.04 o 
  10   5   4       12.06       13.74      7.89 o 
  11   5   4       79.64       79.33      9.10 o 
  12   5   4       30.18       22.98      9.19 o 
   0   6   4     1376.99     1393.00     25.21 o 
   1   6   4      132.37      119.47      3.04 o 
   2   6   4      963.78      861.43      6.75 o 
   3   6   4      388.43      410.36      5.74 o 
   4   6   4     9256.31     9122.17     52.49 o 
   5   6   4     1292.36     1332.10     10.33 o 
   6   6   4     8948.48     8822.29     60.83 o 
   7   6   4      167.85      180.57      6.47 o 
   8   6   4      958.79     1000.20     13.61 o 
   9   6   4        0.22       -6.34      6.34 o 
  10   6   4      382.37      413.79     12.16 o 
  11   6   4        2.11       -2.67      7.93 o 
  12   6   4      169.69      157.83     11.61 o 
   0   7   4       14.84       20.60     11.94 o 
   1   7   4     1165.48     1268.78     11.60 o 
   2   7   4      102.92      121.29      3.24 o 
   3   7   4      659.29      741.13      7.31 o 
   4   7   4      336.12      312.52     11.26 o 
   5   7   4      158.37      136.01      6.98 o 
   6   7   4      214.99      193.39      8.78 o 
   7   7   4      787.51      766.80      9.97 o 
   8   7   4        0.63        4.87      5.29 o 
   9   7   4      121.10      101.05      7.76 o 
  10   7   4       45.34       34.74      8.00 o 
  11   7   4        9.91        6.34      7.49 o 
  12   7   4       11.17        6.18      8.71 o 
   0   8   4      578.25      408.81     14.39 o 
   1   8   4      717.82      806.99      9.56 o 
   2   8   4     1081.35      865.57      7.70 o 
   3   8   4      482.99      527.94      5.85 o 
   4   8   4     3902.34     3897.12     29.74 o 
   5   8   4       10.33        8.31      2.54 o 
   6   8   4     2141.35     2152.53     16.70 o 
   7   8   4        1.75        1.20      4.05 o 
   8   8   4      719.58      770.24     12.86 o 
   9   8   4       51.57       54.69      6.79 o 
  10   8   4     1020.11     1053.74     17.53 o 
  11   8   4       36.17       33.12      9.00 o 
  12   8   4      292.34      300.35     19.95 o 
   0   9   4       26.51       47.20      8.32 o 
   1   9   4        0.00        2.05      2.45 o 
   2   9   4      583.28      535.18      5.91 o 
   3   9   4        4.87        7.19      3.34 o 
   4   9   4      676.84      726.58      8.72 o 
   5   9   4      787.67      781.92     13.18 o 
   6   9   4       53.09       59.40      4.53 o 
   7   9   4      308.73      315.45      7.94 o 
   8   9   4        1.97       -4.72      5.71 o 
   9   9   4      140.70      145.09      7.74 o 
  10   9   4        2.77        9.11      7.06 o 
  11   9   4       36.61       37.86      8.16 o 
  12   9   4        8.05       14.42      8.36 o 
   0  10   4    10857.19    11380.47    107.39 o 
   1  10   4       98.94       96.31      5.63 o 
   2  10   4     7505.10     7826.08     47.66 o 
   3  10   4       16.94       25.84      3.43 o 
   4  10   4     3813.09     3967.82     34.61 o 
   5  10   4       76.39       81.61      5.51 o 
   6  10   4     1852.56     1833.01     17.14 o 
   7  10   4       35.81       21.02      5.14 o 
   8  10   4     1824.70     1909.65     17.33 o 
   9  10   4        2.65       -1.46      6.49 o 
  10  10   4      857.57      858.15     13.70 o 
  11  10   4       13.61       19.92      8.14 o 
  12  10   4      112.22      115.37     13.47 o 
   0  11   4       18.24       46.62      7.71 o 
   1  11   4        4.01        4.65      2.07 o 
   2  11   4       91.47      116.00      3.15 o 
   3  11   4      220.97      236.96      8.20 o 
   4  11   4       19.66       26.75      3.40 o 
   5  11   4       23.67       15.59      4.31 o 
   6  11   4      176.10      174.08      4.87 o 
   7  11   4       33.92       27.00      4.73 o 
   8  11   4       48.35       48.86      5.81 o 
   9  11   4      195.33      211.98      9.99 o 
  10  11   4       17.67       12.77      6.36 o 
  11  11   4        0.30        0.31      9.55 o 
  12  11   4        2.33       12.88     11.49 o 
   0  12   4     6266.24     6485.03     57.75 o 
   1  12   4       74.45       81.99      6.05 o 
   2  12   4     5567.92     5459.90     48.60 o 
   3  12   4      364.55      365.33      7.33 o 
   4  12   4     3679.45     3662.89     26.21 o 
   5  12   4        1.46        1.36      4.28 o 
   6  12   4     2157.07     2092.35     17.83 o 
   7  12   4      106.96      101.89      6.28 o 
   8  12   4     1442.56     1406.37     18.87 o 
   9  12   4        9.90        0.56      6.94 o 
  10  12   4      510.04      490.31     13.84 o 
  11  12   4        2.05        4.14      9.70 o 
   0  13   4      174.48      183.57      8.33 o 
   1  13   4     2340.47     2317.86     48.59 o 
   2  13   4     1052.89     1054.48     13.64 o 
   3  13   4      229.72      257.42      4.77 o 
   4  13   4      239.73      255.96      6.65 o 
   5  13   4      657.30      639.61      9.59 o 
   6  13   4       51.71       30.74      6.00 o 
   7  13   4      462.45      463.35     12.17 o 
   8  13   4       22.58       11.69      4.02 o 
   9  13   4      452.87      427.29     10.66 o 
  10  13   4        1.48        0.50      8.45 o 
  11  13   4        3.01       11.00      9.36 o 
   0  14   4     2257.34     2217.33     24.22 o 
   1  14   4      238.27      233.40     11.38 o 
   2  14   4     1969.71     2052.96     44.00 o 
   3  14   4       52.28       55.13      2.98 o 
   4  14   4      491.79      493.73     11.39 o 
   5  14   4        0.17       -4.51      4.52 o 
   6  14   4       87.01       87.86      7.45 o 
   7  14   4      225.38      244.99     14.17 o 
   8  14   4        9.70       10.56      2.85 o 
   9  14   4      195.76      210.63     15.52 o 
  10  14   4      686.27      707.09     16.79 o 
  11  14   4       30.40       30.79     11.40 o 
   0  15   4     1437.90     1461.71     15.67 o 
   1  15   4       33.61       32.66      4.06 o 
   2  15   4      408.31      358.64     13.53 o 
   3  15   4     1553.16     1549.32     12.33 o 
   4  15   4      174.25      188.87      5.16 o 
   5  15   4      416.89      410.36      8.60 o 
   6  15   4       31.44       33.82      6.09 o 
   7  15   4       90.81       96.01      7.98 o 
   8  15   4       23.39       13.23      8.33 o 
   9  15   4      137.43      114.32     10.81 o 
  10  15   4       51.32       38.28      9.12 o 
  11  15   4       41.78       43.83     10.76 o 
   0  16   4       82.96       93.93      5.13 o 
   1  16   4      248.84      222.58      8.39 o 
   2  16   4        9.09       11.19      3.45 o 
   3  16   4      333.85      342.69      4.95 o 
   4  16   4      418.92      409.29      9.66 o 
   5  16   4       10.10       15.66      4.35 o 
   6  16   4      744.97      772.83     11.99 o 
   7  16   4        4.88        5.57      7.43 o 
   8  16   4      781.64      791.13     14.26 o 
   9  16   4        2.01       -8.51      9.21 o 
  10  16   4      435.25      483.15     17.27 o 
   0  17   4      753.58      774.09     19.83 o 
   1  17   4       42.28       40.72      3.24 o 
   2  17   4      466.99      446.18     10.16 o 
   3  17   4      371.25      366.16      6.21 o 
   4  17   4     1112.29     1081.73     10.40 o 
   5  17   4      104.00       98.01      6.55 o 
   6  17   4      784.41      772.52     11.94 o 
   7  17   4     1052.89      985.41     15.86 o 
   8  17   4       98.64       88.51      9.28 o 
   9  17   4        7.26       13.73      8.57 o 
  10  17   4      111.87       95.76     12.31 o 
   0  18   4     2614.12     2560.59     44.36 o 
   1  18   4      153.28      151.99      7.05 o 
   2  18   4     1708.02     1676.37     21.96 o 
   3  18   4      274.05      281.89      6.43 o 
   4  18   4     1443.44     1456.71     13.35 o 
   5  18   4       26.70       30.73      5.08 o 
   6  18   4     1600.15     1638.26     16.71 o 
   7  18   4       16.17       18.41      7.20 o 
   8  18   4      909.20      900.31     16.17 o 
   9  18   4       56.48       60.33     10.58 o 
  10  18   4      443.45      421.60     17.22 o 
   0  19   4      729.56      671.34     22.46 o 
   1  19   4     1056.38     1021.84     10.38 o 
   2  19   4       15.97       17.48      3.68 o 
   3  19   4      185.53      179.48      7.21 o 
   4  19   4        6.27        7.77      4.27 o 
   5  19   4        3.09        7.49      5.01 o 
   6  19   4      104.82       98.44      7.82 o 
   7  19   4      367.20      339.86     14.09 o 
   8  19   4       21.73       43.07      9.21 o 
   9  19   4      105.11      105.74     11.16 o 
   0  20   4     3617.77     3557.67     70.25 o 
   1  20   4        5.88        5.05      3.08 o 
   2  20   4     2936.87     2850.73     46.69 o 
   3  20   4        1.79        1.07      4.34 o 
   4  20   4     2205.29     2187.58     15.47 o 
   5  20   4       43.60       44.22      4.98 o 
   6  20   4     1341.33     1339.20     16.72 o 
   7  20   4       72.80       67.35      7.03 o 
   8  20   4      838.97      863.43     25.56 o 
   9  20   4       28.13       35.32      9.37 o 
   0  21   4       98.48       88.00      4.57 o 
   1  21   4       73.13       65.96      3.58 o 
   2  21   4      322.86      334.65     10.35 o 
   3  21   4       73.97       76.22      5.54 o 
   4  21   4      215.02      235.48      9.41 o 
   5  21   4       23.72       28.66      4.96 o 
   6  21   4       42.21       55.63      6.24 o 
   7  21   4      118.90      119.32      7.72 o 
   8  21   4       79.18       72.11      8.46 o 
   0  22   4      765.45      695.87     20.08 o 
   1  22   4        9.18       14.42      6.26 o 
   2  22   4     1085.48     1028.83     22.98 o 
   3  22   4       35.02       32.19      3.89 o 
   4  22   4     1883.01     1867.86     27.23 o 
   5  22   4      102.75      105.77      7.67 o 
   6  22   4     1323.87     1308.53     15.35 o 
   7  22   4       60.13       44.36      8.27 o 
   8  22   4      259.43      292.17     11.19 o 
   0  23   4       33.36       32.27      8.08 o 
   1  23   4       41.15       41.99      5.52 o 
   2  23   4       74.92       68.90      7.18 o 
   3  23   4       27.97       24.07      4.98 o 
   4  23   4       98.32       88.09      8.15 o 
   5  23   4       67.00       59.17      6.53 o 
   6  23   4      111.90      104.12      9.14 o 
   7  23   4       15.03       17.24      9.56 o 
   0  24   4     1454.80     1386.66    109.49 o 
   1  24   4       14.85       15.61      7.69 o 
   2  24   4      941.71      955.35     18.28 o 
   3  24   4        5.51        8.01      4.85 o 
   4  24   4      446.08      444.53     10.97 o 
   5  24   4       76.14       77.71     11.38 o 
   6  24   4      351.84      372.33     11.99 o 
   7  24   4        0.99        7.71      9.54 o 
   0  25   4       16.15       24.79     21.04 o 
   1  25   4       10.34        8.78      6.63 o 
   2  25   4       41.48       47.40      8.44 o 
   3  25   4      120.76      138.00     11.88 o 
   4  25   4       18.37       22.90     10.63 o 
   5  25   4      457.20      528.50     17.41 o 
   6  25   4        3.83       -3.23     15.19 o 
   0  26   4      548.25      583.04     39.72 o 
   1  26   4        3.02        1.50     12.35 o 
   2  26   4      498.15      512.77     27.61 o 
   3  26   4       11.80        6.64     10.64 o 
   4  26   4      221.98      233.78     13.51 o 
   5  26   4       11.72        3.83     12.02 o 
   0  27   4      204.32      175.96     30.87 o 
   1  27   4        4.57       -0.08     12.95 o 
   2  27   4       76.25       48.54     17.14 o 
   3  27   4        2.36        6.86      8.73 o 
   4  27   4        3.50       19.07      9.25 o 
   0  28   4      141.02      174.88     23.50 o 
   1  28   4        4.01       12.73     13.91 o 
   2  28   4      314.36      328.86     24.92 o 
   3  28   4       14.57       12.64     11.17 o 
   1   1   5     6232.74     6120.40     33.76 o 
   2   1   5      112.78      115.69      4.80 o 
   3   1   5     4384.76     4329.56     21.62 o 
   4   1   5      372.28      378.77      5.46 o 
   5   1   5     5250.46     5176.13     33.48 o 
   6   1   5       17.49       21.23      4.56 o 
   7   1   5     2713.36     2705.32     21.07 o 
   8   1   5      737.88      704.04     10.58 o 
   9   1   5     2586.05     2540.15     23.85 o 
  10   1   5      507.46      513.31     12.66 o 
  11   1   5      679.69      667.33     14.46 o 
  12   1   5       90.81       79.58     10.67 o 
   1   2   5       22.35       18.38      3.32 o 
   2   2   5      317.06      317.86     10.55 o 
   3   2   5      914.48      937.52      8.12 o 
   4   2   5       35.82       35.05      4.19 o 
   5   2   5        2.01        6.71      4.49 o 
   6   2   5        6.69        7.27      4.65 o 
   7   2   5       11.72       17.23      6.06 o 
   8   2   5       11.57       12.35      5.86 o 
   9   2   5       13.11       21.30      7.03 o 
  10   2   5       96.63       88.71      8.22 o 
  11   2   5      100.19      103.83      9.33 o 
  12   2   5       68.14       52.80     10.54 o 
   1   3   5     7650.26     7488.75     37.13 o 
   2   3   5     1248.88     1239.49      9.95 o 
   3   3   5     6428.53     6463.28     32.82 o 
   4   3   5      711.59      681.61      7.93 o 
   5   3   5     6000.01     6083.83     40.67 o 
   6   3   5       38.44       52.04      5.96 o 
   7   3   5     1013.50     1067.48     13.01 o 
   8   3   5      176.46      176.45      7.34 o 
   9   3   5      681.85      720.13     15.23 o 
  10   3   5       51.49       54.95      7.99 o 
  11   3   5      692.40      701.56     15.84 o 
  12   3   5       14.46        3.62      8.10 o 
   1   4   5     2195.98     2438.11     18.20 o 
   2   4   5      841.47      915.87      7.75 o 
   3   4   5      832.32      900.20      7.92 o 
   4   4   5      693.67      672.91      7.69 o 
   5   4   5       16.53       18.97      4.43 o 
   6   4   5        0.37        0.39      3.96 o 
   7   4   5       12.62       12.43      6.04 o 
   8   4   5       28.68       39.49      6.56 o 
   9   4   5      121.52      123.60      9.14 o 
  10   4   5      170.31      180.17     10.91 o 
  11   4   5      205.32      199.86     13.26 o 
  12   4   5        0.00        3.31      8.47 o 
   1   5   5     3871.82     3716.49     18.25 o 
   2   5   5        1.95        2.94      2.47 o 
   3   5   5     1995.11     1901.49     13.28 o 
   4   5   5      113.70      110.21      7.35 o 
   5   5   5     2854.34     2756.54     17.86 o 
   6   5   5     1275.68     1240.50     14.95 o 
   7   5   5      488.53      481.61      9.07 o 
   8   5   5      384.36      399.33      8.83 o 
   9   5   5      947.45      955.65     15.73 o 
  10   5   5        1.21        3.34      6.70 o 
  11   5   5      801.46      812.34     18.35 o 
  12   5   5        1.87       -8.68      8.68 o 
   1   6   5     2045.79     2051.58     13.00 o 
   2   6   5      219.55      218.68      4.84 o 
   3   6   5      153.03      138.73      4.47 o 
   4   6   5      296.58      304.91      6.57 o 
   5   6   5      745.76      706.76      9.03 o 
   6   6   5      488.47      494.62      8.13 o 
   7   6   5     1023.52     1012.55     11.18 o 
   8   6   5        5.68        7.57      5.01 o 
   9   6   5      208.93      208.72     11.14 o 
  10   6   5      134.35      133.38      8.98 o 
  11   6   5       26.65       34.89      8.81 o 
  12   6   5       43.34       29.96     10.70 o 
   1   7   5     5998.49     6202.39     41.83 o 
   2   7   5      188.79      181.18      6.39 o 
   3   7   5      460.83      441.38     11.60 o 
   4   7   5      149.71      147.64      4.24 o 
   5   7   5     1738.24     1629.20     14.73 o 
   6   7   5      447.04      444.72      9.01 o 
   7   7   5      433.24      439.56      9.02 o 
   8   7   5       74.74       69.08      7.76 o 
   9   7   5      416.15      444.71     11.87 o 
  10   7   5       39.26       36.92      7.66 o 
  11   7   5      275.41      267.97     12.80 o 
  12   7   5       53.29       55.54      9.74 o 
   1   8   5      267.27      290.98     12.41 o 
   2   8   5       43.17       37.80      2.23 o 
   3   8   5        0.29        0.04      2.34 o 
   4   8   5     1045.63     1024.33      9.87 o 
   5   8   5      778.15      780.97     10.96 o 
   6   8   5       20.53       18.19      4.66 o 
   7   8   5      566.32      549.64      8.38 o 
   8   8   5       24.27       26.30      6.48 o 
   9   8   5       71.08       64.00      7.10 o 
  10   8   5        3.45        9.87      6.94 o 
  11   8   5       83.01       81.25      9.12 o 
  12   8   5       98.45      100.58     14.62 o 
   1   9   5     3680.72     3484.68     25.92 o 
   2   9   5       14.29        7.42      3.86 o 
   3   9   5     1110.54     1074.81     10.98 o 
   4   9   5      192.54      198.28      5.07 o 
   5   9   5     5741.85     5881.33     54.59 o 
   6   9   5      684.14      647.98     11.63 o 
   7   9   5     1739.84     1750.50     23.09 o 
   8   9   5        3.12        9.28      4.99 o 
   9   9   5      450.34      481.83      9.87 o 
  10   9   5      258.97      260.57     11.35 o 
  11   9   5      473.79      516.83     15.61 o 
   1  10   5      315.27      278.47      5.91 o 
   2  10   5      788.77      827.48     15.16 o 
   3  10   5      885.07      881.16     14.87 o 
   4  10   5      906.71      850.33      8.90 o 
   5  10   5      623.56      604.80     12.21 o 
   6  10   5      159.95      157.16      6.43 o 
   7  10   5      207.75      183.64      8.11 o 
   8  10   5       76.39       68.52      7.05 o 
   9  10   5        0.07       -6.54      6.54 o 
  10  10   5       75.05       84.20      9.40 o 
  11  10   5       16.45        7.04      9.64 o 
   1  11   5     4457.69     4427.66     47.01 o 
   2  11   5      143.68      108.19     22.70 o 
   3  11   5     1578.65     1636.69     16.39 o 
   4  11   5       32.16       34.62      4.03 o 
   5  11   5     3117.82     3189.45     33.55 o 
   6  11   5       43.24       37.02      5.45 o 
   7  11   5      419.16      368.05     24.17 o 
   8  11   5      191.97      208.02     12.81 o 
   9  11   5      545.40      525.92     18.87 o 
  10  11   5       86.17       90.54     13.18 o 
  11  11   5     1225.96     1235.38     22.37 o 
   1  12   5      281.73      313.72     11.15 o 
   2  12   5      178.85      206.36      9.94 o 
   3  12   5        4.02        4.13      2.31 o 
   4  12   5      875.11      862.12     12.82 o 
   5  12   5        3.96       -2.00      3.58 o 
   6  12   5        5.97        3.54      5.13 o 
   7  12   5       65.80       60.28      7.53 o 
   8  12   5      104.39       82.01      7.73 o 
   9  12   5       20.95       22.98      7.80 o 
  10  12   5      216.82      230.30     13.15 o 
  11  12   5        5.00       10.65     10.39 o 
   1  13   5      171.59      198.19      9.24 o 
   2  13   5      966.64      903.16     15.70 o 
   3  13   5       30.04       31.28      5.41 o 
   4  13   5       30.51       32.75      3.94 o 
   5  13   5     1120.85     1049.24     12.15 o 
   6  13   5        0.00       -3.50      4.31 o 
   7  13   5      913.58      868.00     13.73 o 
   8  13   5       17.52       11.79      6.81 o 
   9  13   5      623.32      626.84     15.25 o 
  10  13   5        0.04       13.46      8.65 o 
  11  13   5      574.12      566.89     19.52 o 
   1  14   5      235.90      236.89     10.06 o 
   2  14   5       33.24       38.73      7.90 o 
   3  14   5       28.32       17.12      2.46 o 
   4  14   5       17.10       22.85      3.56 o 
   5  14   5      206.65      214.55     10.41 o 
   6  14   5      271.40      298.08      7.55 o 
   7  14   5        0.01        3.14      5.95 o 
   8  14   5        0.65        0.06      5.78 o 
   9  14   5       23.80       13.83      7.76 o 
  10  14   5        0.26       -8.33      9.33 o 
   1  15   5      314.40      331.99     13.24 o 
   2  15   5      844.08      814.82     15.58 o 
   3  15   5        8.61        8.89      3.13 o 
   4  15   5      469.89      439.89     10.23 o 
   5  15   5      773.60      776.27      9.25 o 
   6  15   5       26.04       21.63      6.30 o 
   7  15   5      812.75      827.41     13.99 o 
   8  15   5      111.88      114.55     10.43 o 
   9  15   5      220.07      239.87     11.49 o 
  10  15   5        3.04        0.59      7.95 o 
   1  16   5        0.28        2.05      4.94 o 
   2  16   5     1505.85     1521.08     20.04 o 
   3  16   5       43.70       49.55      4.84 o 
   4  16   5      596.22      609.97     10.53 o 
   5  16   5      381.20      353.68      8.03 o 
   6  16   5      372.64      416.18      9.26 o 
   7  16   5        3.37       -5.20      6.09 o 
   8  16   5      198.05      256.93     10.86 o 
   9  16   5       98.78      101.20     12.54 o 
  10  16   5      176.98      224.16     12.48 o 
   1  17   5     4680.42     4761.01     41.85 o 
   2  17   5       13.73       18.16      7.93 o 
   3  17   5     3120.10     3193.44     39.07 o 
   4  17   5       11.17       18.08      2.77 o 
   5  17   5     1394.65     1428.71     17.87 o 
   6  17   5       17.12       10.91      5.44 o 
   7  17   5      266.13      291.11     10.10 o 
   8  17   5      137.61      116.87      9.97 o 
   9  17   5      163.71      161.30     12.09 o 
   1  18   5        4.66        8.47      5.05 o 
   2  18   5       79.57       98.01      8.84 o 
   3  18   5       57.16       42.51      3.95 o 
   4  18   5       59.05       72.37      6.25 o 
   5  18   5       61.89       62.99      5.73 o 
   6  18   5      129.55      125.98      6.68 o 
   7  18   5        2.61        3.65      5.89 o 
   8  18   5       46.32       41.57      9.20 o 
   9  18   5       11.31        8.59      8.19 o 
   1  19   5     3750.99     3822.82     31.77 o 
   2  19   5      203.66      196.83     14.31 o 
   3  19   5     3819.36     3900.98     62.08 o 
   4  19   5       61.64       45.73      6.89 o 
   5  19   5     2425.98     2476.45     27.16 o 
   6  19   5      100.84      127.58      8.28 o 
   7  19   5     1351.57     1428.59     20.39 o 
   8  19   5       97.18       83.68      9.06 o 
   9  19   5      466.10      482.14     17.18 o 
   1  20   5       92.50       89.85      7.08 o 
   2  20   5       46.16       40.49      7.52 o 
   3  20   5        2.20       -1.18      5.56 o 
   4  20   5       24.23       16.34      3.76 o 
   5  20   5       88.66       72.08      6.73 o 
   6  20   5        3.63       10.46      8.61 o 
   7  20   5       94.66       72.14     11.28 o 
   8  20   5      237.16      305.54     21.92 o 
   1  21   5     2150.35     2129.19     25.54 o 
   2  21   5       46.38       66.53     12.73 o 
   3  21   5     1389.63     1435.51     30.24 o 
   4  21   5       11.30       10.09      4.81 o 
   5  21   5      567.16      588.28     15.24 o 
   6  21   5       10.99        7.32      7.77 o 
   7  21   5      883.33      955.38     19.98 o 
   8  21   5      104.72       99.73     13.47 o 
   1  22   5       13.60        4.01      5.48 o 
   2  22   5        2.84       -3.21      8.37 o 
   3  22   5       20.00       15.71      8.10 o 
   4  22   5      313.53      339.69     14.13 o 
   5  22   5      107.70      131.95     12.30 o 
   6  22   5      157.91      145.53     13.79 o 
   7  22   5        4.71        2.49     10.36 o 
   1  23   5      238.01      227.55     14.16 o 
   2  23   5        6.83       24.15      8.66 o 
   3  23   5      774.86      791.57     15.91 o 
   4  23   5        2.17        2.94      8.47 o 
   5  23   5      357.47      383.81     29.08 o 
   6  23   5       88.00       80.21     12.34 o 
   7  23   5      629.32      698.23     29.63 o 
   1  24   5      244.82      271.92     17.75 o 
   2  24   5        8.56       21.97      7.58 o 
   3  24   5      131.22      154.29     13.56 o 
   4  24   5       30.17       32.34     13.50 o 
   5  24   5       75.10       82.15     12.42 o 
   6  24   5       17.00       24.43     12.79 o 
   1  25   5      276.14      265.90     18.01 o 
   2  25   5        3.47        5.68     11.90 o 
   3  25   5      947.05      951.05     38.27 o 
   4  25   5        0.50        0.79      9.59 o 
   5  25   5      339.93      375.29     19.33 o 
   1  26   5       23.85        4.08     21.65 o 
   2  26   5        3.59       10.11     11.28 o 
   3  26   5      162.31      174.67     17.60 o 
   4  26   5        0.01       -3.26      9.69 o 
   1  27   5      469.32      575.58     31.07 o 
   2  27   5        6.33       19.81     13.52 o 
   0   0   6    12241.42    11979.32    148.07 o 
   1   0   6       56.66       49.02      5.00 o 
   2   0   6     6048.41     5977.52     45.47 o 
   3   0   6        9.28       10.62      4.94 o 
   4   0   6     3524.83     3696.11     30.55 o 
   5   0   6      417.76      425.71     10.36 o 
   6   0   6     2423.73     2396.52     26.46 o 
   7   0   6      296.19      312.33     14.66 o 
   8   0   6     1214.05     1251.89     23.21 o 
   9   0   6       90.88       84.84     11.01 o 
  10   0   6     1207.84     1288.42     32.62 o 
  11   0   6       55.56       38.37     16.31 o 
   0   1   6     3269.43     3284.39     38.13 o 
   1   1   6        4.62        6.62      3.00 o 
   2   1   6      385.92      367.67      4.84 o 
   3   1   6       60.59       76.55      4.11 o 
   4   1   6        0.05        2.57      3.29 o 
   5   1   6      105.94      113.79      6.53 o 
   6   1   6       99.93      118.61      8.69 o 
   7   1   6       22.81       19.49      6.28 o 
   8   1   6        7.34       14.75      7.55 o 
   9   1   6       47.61       34.22      7.62 o 
  10   1   6        0.04        4.56      6.89 o 
  11   1   6        0.23       -1.93     10.39 o 
   0   2   6     4803.87     4700.93     35.67 o 
   1   2   6      400.24      416.67      7.93 o 
   2   2   6     3883.54     3752.39     19.91 o 
   3   2   6       59.99       62.60      3.74 o 
   4   2   6     6101.20     6059.95     31.84 o 
   5   2   6       36.47       31.74      4.90 o 
   6   2   6     4140.14     4048.55     29.83 o 
   7   2   6      183.95      184.69      8.44 o 
   8   2   6     1189.78     1264.88     16.89 o 
   9   2   6      253.17      267.54      9.67 o 
  10   2   6      762.26      779.32     15.75 o 
  11   2   6       40.15       41.96     11.36 o 
   0   3   6      638.79      615.07     10.40 o 
   1   3   6      560.61      552.73      6.62 o 
   2   3   6       55.67       60.16      3.34 o 
   3   3   6       91.40      105.81      4.22 o 
   4   3   6      906.13      884.58      7.89 o 
   5   3   6       64.42       56.80      6.73 o 
   6   3   6     2291.91     2299.92     19.66 o 
   7   3   6      208.04      214.96      9.16 o 
   8   3   6      600.21      643.40     13.33 o 
   9   3   6      660.50      663.92     14.47 o 
  10   3   6      278.14      294.61     10.92 o 
  11   3   6       29.73       21.49      9.04 o 
   0   4   6     5133.87     5180.02     37.78 o 
   1   4   6      484.46      484.36      4.62 o 
   2   4   6     2766.30     2615.90     14.51 o 
   3   4   6      196.47      192.51      4.26 o 
   4   4   6     3830.02     3812.76     24.69 o 
   5   4   6      104.12       96.98      4.51 o 
   6   4   6     2569.32     2534.02     20.49 o 
   7   4   6       31.96       34.87      6.71 o 
   8   4   6      451.58      466.15     16.25 o 
   9   4   6      171.42      155.95      8.79 o 
  10   4   6      529.61      494.34     13.23 o 
  11   4   6       22.49       19.38      8.35 o 
   0   5   6     2825.50     2799.83     19.72 o 
   1   5   6      358.00      376.72      6.50 o 
   2   5   6      890.78      916.74      6.89 o 
   3   5   6      104.20       80.47      3.70 o 
   4   5   6      823.32      798.59      9.21 o 
   5   5   6      294.30      314.91      6.81 o 
   6   5   6       91.78       86.22      5.96 o 
   7   5   6       13.80       20.72      5.66 o 
   8   5   6      154.04      176.50     10.29 o 
   9   5   6      203.42      199.22      8.96 o 
  10   5   6       91.42       84.52      8.41 o 
  11   5   6        1.19       -0.09      7.45 o 
   0   6   6     4331.30     4124.56     37.69 o 
   1   6   6      418.94      409.90      5.74 o 
   2   6   6      681.26      636.73      5.81 o 
   3   6   6       13.21       16.43      2.66 o 
   4   6   6      578.65      585.88      7.83 o 
   5   6   6      348.56      325.40      8.67 o 
   6   6   6      980.06      901.31     13.02 o 
   7   6   6        2.40        0.86      4.14 o 
   8   6   6      473.12      496.81     13.19 o 
   9   6   6      442.57      439.09     10.52 o 
  10   6   6     1440.98     1489.63     21.88 o 
  11   6   6      271.66      259.10     15.08 o 
   0   7   6     2741.36     2528.28     97.82 o 
   1   7   6      112.49      115.89      3.43 o 
   2   7   6        4.26        3.55      2.18 o 
   3   7   6      333.96      317.58      5.77 o 
   4   7   6       58.90       47.66      4.87 o 
   5   7   6       50.77       49.14      5.17 o 
   6   7   6       10.72        8.09      3.91 o 
   7   7   6      374.95      373.16     11.91 o 
   8   7   6      347.86      338.65     11.29 o 
   9   7   6        4.92        3.04      7.89 o 
  10   7   6      102.18       78.81      9.33 o 
  11   7   6       15.24       15.12      9.94 o 
   0   8   6     3508.47     3608.78     43.43 o 
   1   8   6      271.10      252.14      6.24 o 
   2   8   6      612.83      566.57      7.32 o 
   3   8   6      343.22      323.47      8.78 o 
   4   8   6      759.50      745.56     10.87 o 
   5   8   6      549.84      529.60      7.93 o 
   6   8   6      836.95      838.95     14.03 o 
   7   8   6      580.69      543.86     16.24 o 
   8   8   6      316.80      338.08     10.12 o 
   9   8   6        0.03        4.54      6.14 o 
  10   8   6     1437.33     1512.99     23.50 o 
  11   8   6        6.91       15.45      9.10 o 
   0   9   6        7.16       24.23     11.05 o 
   1   9   6      362.41      322.05      8.53 o 
   2   9   6      697.30      699.22     15.53 o 
   3   9   6       21.68       16.63      3.26 o 
   4   9   6      111.35      127.46      4.64 o 
   5   9   6       60.49       53.74      5.19 o 
   6   9   6      288.83      295.40      9.81 o 
   7   9   6      131.02      130.07      7.65 o 
   8   9   6        0.35        1.09      5.57 o 
   9   9   6       92.72       88.56     12.26 o 
  10   9   6       34.23       30.57      9.27 o 
  11   9   6        0.32        2.32     12.40 o 
   0  10   6     5959.25     6027.11     75.60 o 
   1  10   6        3.27        4.86      4.51 o 
   2  10   6     1677.50     1548.36     35.69 o 
   3  10   6       72.88       73.13      2.91 o 
   4  10   6     1467.53     1427.64     16.45 o 
   5  10   6      150.20      126.13      6.80 o 
   6  10   6     1246.09     1250.29     16.34 o 
   7  10   6      522.49      556.72     11.14 o 
   8  10   6       81.99       82.17      6.77 o 
   9  10   6        9.65        6.59      8.26 o 
  10  10   6      389.69      434.83     16.94 o 
  11  10   6        9.23       23.24     11.74 o 
   0  11   6       15.68        9.27     10.28 o 
   1  11   6       78.76       88.79      5.35 o 
   2  11   6      170.66      171.82     10.98 o 
   3  11   6      154.96       94.33     12.39 o 
   4  11   6       75.49       87.40      4.08 o 
   5  11   6      144.01      140.75      4.96 o 
   6  11   6       92.48       79.65      7.08 o 
   7  11   6        6.72        3.34      5.29 o 
   8  11   6       55.19       50.03      7.96 o 
   9  11   6        2.82       12.02      7.29 o 
  10  11   6      104.67      106.66     12.84 o 
   0  12   6     2676.44     2768.22     40.31 o 
   1  12   6      584.71      526.97     18.07 o 
   2  12   6      684.90      714.86     15.26 o 
   3  12   6       51.41       35.97      2.89 o 
   4  12   6     1281.09     1244.42     23.81 o 
   5  12   6      161.36      164.22      5.88 o 
   6  12   6     2146.28     2140.71     17.22 o 
   7  12   6       16.35       15.76      6.71 o 
   8  12   6      331.94      327.33     10.98 o 
   9  12   6        0.39        9.78      7.45 o 
  10  12   6      207.01      191.60     17.00 o 
   0  13   6      706.60      658.60     41.32 o 
   1  13   6        8.53        5.94      3.40 o 
   2  13   6      554.18      552.46     13.74 o 
   3  13   6      184.85      155.95     11.53 o 
   4  13   6       35.02       32.60      4.34 o 
   5  13   6       17.60       18.29      5.53 o 
   6  13   6        7.59       12.24      4.38 o 
   7  13   6      191.75      211.68     11.31 o 
   8  13   6        0.49       -3.84      6.29 o 
   9  13   6       28.09       36.12      8.15 o 
  10  13   6        0.06        4.03      8.75 o 
   0  14   6      715.13      779.13     21.03 o 
   1  14   6      128.64      123.24     13.39 o 
   2  14   6      655.23      768.69     24.56 o 
   3  14   6        3.30        2.36      7.98 o 
   4  14   6     1780.89     1679.30     59.46 o 
   5  14   6      138.31      124.23      5.11 o 
   6  14   6     1608.51     1564.81     19.30 o 
   7  14   6       27.86       44.91      6.76 o 
   8  14   6      341.92      338.24     10.21 o 
   9  14   6      136.10      132.69     10.12 o 
  10  14   6      345.83      367.14     13.43 o 
   0  15   6       25.05        4.43      3.65 o 
   1  15   6        3.90       10.84      9.18 o 
   2  15   6       14.74       16.00      9.35 o 
   3  15   6       59.81       86.65     10.35 o 
   4  15   6       96.66       62.48      7.10 o 
   5  15   6        5.65        0.91      3.03 o 
   6  15   6       75.21       86.85      7.55 o 
   7  15   6       41.47       48.34      7.00 o 
   8  15   6        2.83        2.63      6.95 o 
   9  15   6        2.00       -7.05      8.09 o 
   0  16   6     1751.85     1697.35     20.28 o 
   1  16   6      154.76      140.23     11.36 o 
   2  16   6     1470.68     1443.58     20.83 o 
   3  16   6      605.13      589.59     19.17 o 
   4  16   6     1435.83     1414.68     39.99 o 
   5  16   6      111.87      103.39     10.88 o 
   6  16   6     1498.39     1620.17     30.19 o 
   7  16   6       46.20       39.82      6.54 o 
   8  16   6      973.00     1090.94     17.90 o 
   9  16   6       10.74       10.19     10.36 o 
   0  17   6       23.40       25.21      6.56 o 
   1  17   6      212.33      220.35      9.84 o 
   2  17   6        0.75       13.12      8.95 o 
   3  17   6      270.86      289.79     14.70 o 
   4  17   6        4.90       16.40      5.53 o 
   5  17   6       77.91       74.05      7.01 o 
   6  17   6       41.83       44.24      6.94 o 
   7  17   6       45.78       47.99      8.03 o 
   8  17   6       57.10       48.59     12.18 o 
   9  17   6      155.01      154.20     15.72 o 
   0  18   6     2747.42     2539.90    128.13 o 
   1  18   6       52.14       50.78      6.23 o 
   2  18   6     2115.05     2067.06     26.76 o 
   3  18   6       95.70       87.76     11.60 o 
   4  18   6     1027.67      968.12     45.14 o 
   5  18   6        4.20        7.16      6.55 o 
   6  18   6      961.79     1037.16     20.47 o 
   7  18   6       14.07       12.04      9.67 o 
   8  18   6      799.12      897.16     23.01 o 
   0  19   6        9.35        9.70     12.54 o 
   1  19   6       86.47       94.56     10.75 o 
   2  19   6       94.68       89.19     10.91 o 
   3  19   6        6.61       -0.37     12.09 o 
   4  19   6      114.10      113.43     11.89 o 
   5  19   6        0.52       -8.40     10.84 o 
   6  19   6       13.15       26.01     13.68 o 
   7  19   6        4.71        3.19     13.23 o 
   8  19   6       61.63       72.02     18.44 o 
   0  20   6      627.53      671.54     40.95 o 
   1  20   6       31.88       25.62      9.86 o 
   2  20   6     1230.21     1253.40     25.24 o 
   3  20   6        5.09       -5.29      8.87 o 
   4  20   6      923.84      954.15     21.55 o 
   5  20   6        8.14        2.66     11.98 o 
   6  20   6      321.37      313.01     23.95 o 
   7  20   6       30.81       28.27     15.47 o 
   0  21   6        6.65       20.72     27.58 o 
   1  21   6       10.51        9.90      8.14 o 
   2  21   6        3.07        1.60      8.96 o 
   3  21   6       47.40       50.97      8.90 o 
   4  21   6       25.09       35.80      9.57 o 
   5  21   6        0.03       -7.96      9.47 o 
   6  21   6        0.20      -13.80     15.07 o 
   7  21   6       25.43       26.62     16.94 o 
   0  22   6      544.13      606.62     31.01 o 
   1  22   6       11.09        0.77     10.56 o 
   2  22   6      932.06      928.11     22.33 o 
   3  22   6       45.37       48.09     10.24 o 
   4  22   6      448.78      464.84     15.11 o 
   5  22   6       43.29       63.30     11.30 o 
   6  22   6      142.62      127.90     15.53 o 
   0  23   6      276.58      310.58     27.56 o 
   1  23   6       14.72       15.88     12.77 o 
   2  23   6       49.57       56.58     12.81 o 
   3  23   6       23.71       37.68     13.88 o 
   4  23   6        9.03        0.64     10.11 o 
   5  23   6        0.30       10.37     10.25 o 
   0  24   6     1565.55     1716.24     60.26 o 
   1  24   6        3.51       17.13     15.56 o 
   2  24   6     1322.07     1390.89     37.45 o 
   3  24   6       17.30        7.72     15.89 o 
   4  24   6      296.04      364.80     16.07 o 
   0  25   6        3.98       18.93     26.96 o 
   1  25   6        0.20        3.16     17.38 o 
   2  25   6        1.27       13.00     16.32 o 
   3  25   6      212.74      230.41     17.80 o 
   0  26   6       86.46       92.82     32.93 o 
   1  26   6       28.46       40.06     17.75 o 
   2  26   6      398.01      485.01     41.91 o 
   1   1   7      318.98      336.42      5.71 o 
   2   1   7     1577.34     1622.00     11.19 o 
   3   1   7       38.84       45.09      4.14 o 
   4   1   7      598.91      608.50      7.39 o 
   5   1   7     3759.72     3687.55     24.98 o 
   6   1   7       84.73       85.44      6.77 o 
   7   1   7      484.33      517.98     11.64 o 
   8   1   7      189.59      181.54      9.22 o 
   9   1   7       94.13       94.73      8.23 o 
  10   1   7       64.48       67.10     10.68 o 
  11   1   7      642.76      651.83     17.96 o 
   1   2   7       56.11       65.56      4.26 o 
   2   2   7       79.59       71.85      3.90 o 
   3   2   7      593.46      533.95      7.46 o 
   4   2   7      694.79      665.47      8.22 o 
   5   2   7      308.65      274.04      6.81 o 
   6   2   7      410.69      416.51      9.30 o 
   7   2   7      123.99      106.01      8.14 o 
   8   2   7       87.20       88.09      7.24 o 
   9   2   7       28.90       26.86      8.50 o 
  10   2   7       52.18       36.69      9.25 o 
  11   2   7        7.30       -0.59      9.04 o 
   1   3   7    13755.55    13319.72     79.56 o 
   2   3   7      201.36      200.96      7.43 o 
   3   3   7     1111.23     1140.27     10.85 o 
   4   3   7      309.52      298.36      5.92 o 
   5   3   7     2224.41     2222.61     17.15 o 
   6   3   7      344.56      355.11      8.43 o 
   7   3   7     1066.36     1043.67     15.98 o 
   8   3   7       17.02       15.83      6.58 o 
   9   3   7     1227.30     1287.41     19.22 o 
  10   3   7       71.11       77.81      9.01 o 
  11   3   7     1026.57     1027.28     21.89 o 
   1   4   7     6682.20     6649.27     39.64 o 
   2   4   7      914.10      923.78      8.08 o 
   3   4   7      351.23      356.03      5.90 o 
   4   4   7       31.23       27.78      4.07 o 
   5   4   7        4.35       11.52      5.33 o 
   6   4   7       17.79       14.76      6.10 o 
   7   4   7       33.42       24.02      6.49 o 
   8   4   7       72.32       71.95      8.02 o 
   9   4   7       63.27       62.13      9.37 o 
  10   4   7       65.53       63.66      8.77 o 
  11   4   7        0.16        2.37      7.82 o 
   1   5   7     5814.51     5742.97     33.87 o 
   2   5   7      572.86      515.52     10.49 o 
   3   5   7     2646.62     2558.86     16.83 o 
   4   5   7      661.43      659.69     10.98 o 
   5   5   7     4883.96     4847.65     33.37 o 
   6   5   7      389.43      364.80     10.81 o 
   7   5   7     1529.25     1554.35     18.07 o 
   8   5   7        0.44       -6.51      6.51 o 
   9   5   7      572.62      594.82     12.33 o 
  10   5   7        3.99        8.89      8.05 o 
   1   6   7      556.18      567.72      6.14 o 
   2   6   7       63.20       55.55      4.21 o 
   3   6   7        0.29       -0.07      3.22 o 
   4   6   7       32.31       39.59      4.68 o 
   5   6   7      314.48      315.43     11.19 o 
   6   6   7      500.46      470.07      9.72 o 
   7   6   7      308.90      309.69     11.98 o 
   8   6   7      871.70      837.34     16.92 o 
   9   6   7      153.97      121.18      9.91 o 
  10   6   7       76.39       82.69     11.46 o 
   1   7   7      213.92      212.96      4.70 o 
   2   7   7      128.94      133.48      4.80 o 
   3   7   7      677.86      670.01     11.53 o 
   4   7   7      512.23      511.42      6.51 o 
   5   7   7     1643.90     1676.27     15.55 o 
   6   7   7      857.18      841.10     14.00 o 
   7   7   7      225.39      216.33     11.50 o 
   8   7   7        2.10       -2.84      5.04 o 
   9   7   7       77.39       73.38     10.17 o 
  10   7   7       25.74       35.12     10.92 o 
   1   8   7      234.21      190.46     13.33 o 
   2   8   7       26.83       17.52      2.46 o 
   3   8   7       17.56       17.96      2.63 o 
   4   8   7       61.04       54.62      3.74 o 
   5   8   7       20.81       19.24      5.12 o 
   6   8   7       85.41       79.50      6.85 o 
   7   8   7      149.11      168.39     14.46 o 
   8   8   7      119.83      112.72      9.32 o 
   9   8   7        0.41        3.97      7.65 o 
  10   8   7       20.61       33.62     12.57 o 
   1   9   7      513.45      504.70     12.68 o 
   2   9   7      261.50      217.02     15.59 o 
   3   9   7      238.65      253.71      7.02 o 
   4   9   7      113.78      103.01      5.95 o 
   5   9   7      260.77      293.96      7.24 o 
   6   9   7        2.38        6.62      5.28 o 
   7   9   7      444.04      462.00     10.90 o 
   8   9   7       53.84       48.97      8.23 o 
   9   9   7      764.47      829.01     17.94 o 
  10   9   7        6.20       10.39      8.91 o 
   1  10   7     1516.95     1566.91     19.17 o 
   2  10   7      142.57      143.56      7.14 o 
   3  10   7      474.45      457.04     15.20 o 
   4  10   7       10.66        9.84      2.63 o 
   5  10   7      161.41      184.08     13.24 o 
   6  10   7      996.40      995.40     14.57 o 
   7  10   7      178.09      203.40     12.37 o 
   8  10   7      376.63      392.46     12.35 o 
   9  10   7        0.32       -1.94      8.36 o 
  10  10   7       43.38       32.39      9.52 o 
   1  11   7     2269.26     2328.92     23.09 o 
   2  11   7       46.16       41.28      3.13 o 
   3  11   7     2934.53     2804.77     88.05 o 
   4  11   7       44.36       31.66      2.99 o 
   5  11   7     2021.92     2117.89     24.81 o 
   6  11   7       19.66       29.46      6.40 o 
   7  11   7     1518.59     1616.98     20.51 o 
   8  11   7       43.10       46.91      8.40 o 
   9  11   7     1153.25     1233.12     17.94 o 
  10  11   7        1.63       -3.07      9.14 o 
   1  12   7       60.72       54.62      5.83 o 
   2  12   7      467.39      452.14     16.36 o 
   3  12   7        0.21        3.80      9.42 o 
   4  12   7       55.64       33.01      5.27 o 
   5  12   7       12.43       18.90      4.32 o 
   6  12   7      181.38      179.97      7.39 o 
   7  12   7        6.91        4.51      6.46 o 
   8  12   7        2.19       -8.16      8.16 o 
   9  12   7       20.18       17.54      7.88 o 
   1  13   7     4756.63     4407.91    112.86 o 
   2  13   7      316.63      329.08     14.69 o 
   3  13   7     4385.16     4400.78     53.82 o 
   4  13   7      235.57      219.09     14.46 o 
   5  13   7     1639.34     1591.47     37.45 o 
   6  13   7       16.44       17.46      5.50 o 
   7  13   7      691.82      722.84     13.04 o 
   8  13   7       39.30       46.46      8.56 o 
   9  13   7      736.50      802.67     14.68 o 
   1  14   7        0.52        0.03      8.52 o 
   2  14   7      363.43      405.23     17.06 o 
   3  14   7        0.59        6.20     10.01 o 
   4  14   7      126.12       93.06     10.68 o 
   5  14   7       91.89      100.20      9.68 o 
   6  14   7       12.80        5.71      7.17 o 
   7  14   7      148.51      157.19     13.15 o 
   8  14   7      123.68      144.55     11.02 o 
   9  14   7        0.61       -1.63      8.77 o 
   1  15   7     1777.94     1757.10     25.71 o 
   2  15   7       15.23      147.89     81.88 o 
   3  15   7     1714.41     1694.30     26.49 o 
   4  15   7        0.09        4.64      9.95 o 
   5  15   7      977.70      888.21     21.58 o 
   6  15   7       62.51       66.26     10.78 o 
   7  15   7      606.86      625.33     18.60 o 
   8  15   7      110.41      128.54     13.93 o 
   1  16   7      204.26      193.28     16.91 o 
   2  16   7       40.20       37.96     14.59 o 
   3  16   7      196.57      246.49     19.48 o 
   4  16   7      622.90      620.73     24.53 o 
   5  16   7      141.30      175.32     12.47 o 
   6  16   7       34.73       50.70     12.59 o 
   7  16   7      135.78      152.16     15.79 o 
   8  16   7       35.49       49.03     15.03 o 
   1  17   7      608.55      620.98     40.13 o 
   2  17   7       40.95       21.24     20.23 o 
   3  17   7     1052.03     1100.94     25.19 o 
   4  17   7       47.54       53.81     11.58 o 
   5  17   7      964.08      990.80     25.13 o 
   6  17   7       67.95       84.66     14.83 o 
   7  17   7      384.89      385.82     21.38 o 
   8  17   7       17.27       59.94     19.99 o 
   1  18   7        1.73       -2.04      8.12 o 
   2  18   7        7.68       15.07     13.98 o 
   3  18   7       19.05       27.11     11.81 o 
   4  18   7      493.40      551.20     19.97 o 
   5  18   7       41.89       25.68     12.30 o 
   6  18   7        0.06       -6.07     11.36 o 
   7  18   7       54.36       64.12     18.11 o 
   1  19   7      773.35      828.73     17.95 o 
   2  19   7        8.19       33.44      8.27 o 
   3  19   7      421.48      488.19     24.14 o 
   4  19   7       68.08       69.43     12.08 o 
   5  19   7      298.17      340.20     35.20 o 
   6  19   7       12.55       13.77     13.79 o 
   7  19   7      262.93      254.53     30.75 o 
   1  20   7      105.56      153.58     15.85 o 
   2  20   7      196.21      188.47     10.23 o 
   3  20   7       26.52       23.32      8.34 o 
   4  20   7      105.25      127.76     14.46 o 
   5  20   7       17.26       27.05     14.28 o 
   6  20   7        1.73       31.83     15.53 o 
   1  21   7      239.13      280.51     26.16 o 
   2  21   7       36.27       33.81     12.77 o 
   3  21   7       92.62       82.38     12.86 o 
   4  21   7       65.40       67.77     11.32 o 
   5  21   7      173.39      149.25     17.47 o 
   1  22   7       20.79       28.07     15.75 o 
   2  22   7        1.53       18.05     18.41 o 
   3  22   7        3.77        6.59     13.78 o 
   4  22   7       51.75       68.77     13.65 o 
   5  22   7       37.98       33.93     11.34 o 
   1  23   7       39.73       38.54     17.96 o 
   2  23   7       35.96       18.52     19.68 o 
   3  23   7      154.49      126.53     18.06 o 
   4  23   7        5.22        6.13     17.85 o 
   1  24   7      148.99      192.61     26.56 o 
   2  24   7       86.83       89.72     18.14 o 
   0   0   8    13717.91    13413.93    189.95 o 
   1   0   8     1656.03     1624.08     29.88 o 
   2   0   8     3383.53     3370.64     29.41 o 
   3   0   8      615.22      618.98     10.83 o 
   4   0   8      514.70      553.57     14.65 o 
   5   0   8        3.92        3.14      7.21 o 
   6   0   8      527.32      508.16     14.09 o 
   7   0   8      471.53      488.91     13.78 o 
   8   0   8      344.46      411.54     17.47 o 
   9   0   8       23.87       20.42     17.38 o 
  10   0   8      844.95      868.90     34.81 o 
   0   1   8        2.20       25.60      6.48 o 
   1   1   8      215.75      216.91      5.76 o 
   2   1   8      291.07      275.56      6.52 o 
   3   1   8      809.64      753.35      8.07 o 
   4   1   8     1367.14     1331.00     13.09 o 
   5   1   8      441.19      414.97      8.76 o 
   6   1   8      405.70      420.09      9.61 o 
   7   1   8        3.73        6.23      6.06 o 
   8   1   8        1.99        3.14      6.24 o 
   9   1   8       57.03       48.85      8.76 o 
  10   1   8       34.53       18.21      8.14 o 
   0   2   8     2919.77     2849.00     31.88 o 
   1   2   8      231.78      229.59      5.94 o 
   2   2   8     1014.52      951.62      8.32 o 
   3   2   8        1.97       -0.29      3.23 o 
   4   2   8     1720.69     1658.69     23.49 o 
   5   2   8        5.88        4.43      4.44 o 
   6   2   8     1272.14     1258.58     13.72 o 
   7   2   8      162.29      158.11     12.95 o 
   8   2   8      100.31       83.50      8.54 o 
   9   2   8       37.06       19.68      8.13 o 
  10   2   8      421.25      483.77     16.20 o 
   0   3   8     2826.78     2746.56     31.42 o 
   1   3   8        0.35        4.84      3.27 o 
   2   3   8     1300.09     1237.47     10.33 o 
   3   3   8       62.33       42.50      4.49 o 
   4   3   8      634.11      619.87      9.38 o 
   5   3   8      224.56      210.92      9.74 o 
   6   3   8      175.47      193.44     10.38 o 
   7   3   8      111.14       87.37      9.39 o 
   8   3   8       52.07       44.87      7.63 o 
   9   3   8        8.42        9.38      7.20 o 
  10   3   8        4.64       15.91      9.32 o 
   0   4   8      163.96      179.11     16.66 o 
   1   4   8       26.64       22.92      3.37 o 
   2   4   8      113.20      104.54      4.57 o 
   3   4   8      561.13      543.33      8.13 o 
   4   4   8     1433.41     1472.49     14.55 o 
   5   4   8      109.84      128.35      5.98 o 
   6   4   8     1242.05     1302.22     17.14 o 
   7   4   8        4.81        6.29      5.29 o 
   8   4   8      148.12      154.84     12.41 o 
   9   4   8      117.26      103.58      9.72 o 
  10   4   8      624.74      621.10     17.52 o 
   0   5   8      303.12      305.97      9.53 o 
   1   5   8        2.71        0.67      3.30 o 
   2   5   8      346.17      325.59      7.45 o 
   3   5   8       60.31       61.71      4.21 o 
   4   5   8      749.74      766.32     10.52 o 
   5   5   8        1.12        7.20      4.57 o 
   6   5   8       16.93        5.67      5.08 o 
   7   5   8       36.68       42.98      6.70 o 
   8   5   8        8.48        8.53      6.08 o 
   9   5   8       10.43       12.08      7.83 o 
   0   6   8     2624.53     2601.87     34.38 o 
   1   6   8       22.33       23.03      2.82 o 
   2   6   8      792.61      850.15     14.29 o 
   3   6   8      128.57      136.86      5.22 o 
   4   6   8      612.64      712.90     10.97 o 
   5   6   8      361.84      356.59      7.80 o 
   6   6   8     1204.92     1184.95     13.05 o 
   7   6   8        1.03        9.91      7.41 o 
   8   6   8     1007.24     1029.72     17.77 o 
   9   6   8        2.88       -0.67      9.79 o 
   0   7   8      105.63       58.63      7.62 o 
   1   7   8       24.57       26.65      3.30 o 
   2   7   8      230.68      171.22     10.75 o 
   3   7   8       34.04       41.00      3.42 o 
   4   7   8       80.07       74.65      6.03 o 
   5   7   8      197.92      187.17      6.55 o 
   6   7   8       36.29       47.44      5.84 o 
   7   7   8      473.60      468.40     12.73 o 
   8   7   8      130.18      138.07     12.18 o 
   9   7   8       69.40       82.18     10.56 o 
   0   8   8     1815.48     1978.74     27.84 o 
   1   8   8        0.83       -4.53      5.71 o 
   2   8   8     1282.27     1189.95     42.28 o 
   3   8   8       99.94       66.80      5.83 o 
   4   8   8     2504.10     2503.14     32.78 o 
   5   8   8       34.08       32.90      5.17 o 
   6   8   8     2992.47     3076.75     43.36 o 
   7   8   8       50.75       57.31      7.23 o 
   8   8   8     1060.32     1090.06     18.88 o 
   9   8   8        2.90       -4.05      8.85 o 
   0   9   8        1.45       -0.45      6.31 o 
   1   9   8      573.13      564.76     14.57 o 
   2   9   8        9.81        8.45      6.16 o 
   3   9   8      623.53      522.17     19.97 o 
   4   9   8      137.38      142.63      6.33 o 
   5   9   8       32.67       33.65      4.24 o 
   6   9   8      211.74      263.04     11.27 o 
   7   9   8       16.90        9.93      5.96 o 
   8   9   8        4.48       11.64      8.12 o 
   9   9   8       48.82       42.17     10.33 o 
   0  10   8     2192.88     1998.32     28.27 o 
   1  10   8      102.43       88.07      5.58 o 
   2  10   8     2074.17     1905.79     35.63 o 
   3  10   8        1.26       -1.20      3.23 o 
   4  10   8     2136.76     2040.92     42.11 o 
   5  10   8       32.78       28.54      4.47 o 
   6  10   8      843.84      868.00     16.47 o 
   7  10   8       43.66       53.21      7.50 o 
   8  10   8      117.79       96.48     10.19 o 
   9  10   8        0.02        2.28      8.45 o 
   0  11   8       37.34       56.07      7.58 o 
   1  11   8      173.48      184.67      7.69 o 
   2  11   8       49.53       67.70      8.53 o 
   3  11   8        0.45      314.36    162.24 o 
   4  11   8       13.64       17.64      3.45 o 
   5  11   8       20.71       20.25      4.48 o 
   6  11   8      248.43      243.46     13.73 o 
   7  11   8        1.95       -7.64      9.83 o 
   8  11   8      177.14      131.44     14.57 o 
   0  12   8     2801.53     2614.13     86.58 o 
   1  12   8       21.36       13.36      7.23 o 
   2  12   8     1748.03     1348.77    142.72 o 
   3  12   8       13.40        8.92     10.73 o 
   4  12   8      832.09      735.82     34.88 o 
   5  12   8      106.68      107.14     11.23 o 
   6  12   8      408.66      419.23     18.15 o 
   7  12   8       65.21       71.00     11.89 o 
   8  12   8      346.56      413.41     28.83 o 
   0  13   8       47.90       43.32     10.56 o 
   1  13   8        2.06       -1.03      5.02 o 
   2  13   8       15.81       24.55      9.97 o 
   3  13   8       83.49       63.80     12.09 o 
   4  13   8       95.22       81.24     10.74 o 
   5  13   8       51.77       42.24     10.58 o 
   6  13   8      476.46      498.43     20.29 o 
   7  13   8      152.47      201.01     25.77 o 
   8  13   8      116.68      112.21     16.82 o 
   0  14   8     2793.15     2813.31    179.46 o 
   1  14   8       15.94        9.36      5.41 o 
   2  14   8     1804.71     1914.93     31.52 o 
   3  14   8       34.80       18.65     11.02 o 
   4  14   8     1303.75     1312.36     22.73 o 
   5  14   8       45.11       51.10     10.49 o 
   6  14   8     1188.21     1236.72     32.27 o 
   7  14   8       27.06        8.18     10.93 o 
   0  15   8       65.21       39.22      5.81 o 
   1  15   8      113.17      122.18     15.57 o 
   2  15   8       54.51       55.35     15.12 o 
   3  15   8       32.47       46.72     13.12 o 
   4  15   8        0.00        1.59      8.55 o 
   5  15   8      122.11      122.35     12.83 o 
   6  15   8       37.20       24.56     13.46 o 
   7  15   8        0.31       20.80     12.29 o 
   0  16   8     3105.26     3252.65     64.98 o 
   1  16   8        2.92        7.79     13.03 o 
   2  16   8     2074.74     2155.39     32.40 o 
   3  16   8       12.10       13.86     11.09 o 
   4  16   8     1016.36     1076.18     21.82 o 
   5  16   8        1.13        7.99     11.08 o 
   6  16   8      503.72      564.15     19.94 o 
   7  16   8      113.67      171.48     19.13 o 
   0  17   8      148.03      154.82     28.39 o 
   1  17   8       57.73       44.91     13.28 o 
   2  17   8      383.47      439.11     19.76 o 
   3  17   8      115.60      151.70     14.89 o 
   4  17   8       19.69       21.53     11.68 o 
   5  17   8      279.81      327.66     15.95 o 
   6  17   8        6.59       17.72     13.42 o 
   0  18   8      199.89      215.64     25.39 o 
   1  18   8        9.35       19.34     11.75 o 
   2  18   8      246.66      268.13     18.20 o 
   3  18   8       77.11       94.41     20.21 o 
   4  18   8      481.10      522.83     19.73 o 
   5  18   8       46.58       53.96     14.23 o 
   6  18   8      420.55      463.49     23.87 o 
   0  19   8      748.52      906.13     38.40 o 
   1  19   8       47.66       33.43     14.68 o 
   2  19   8       24.95       55.81     17.84 o 
   3  19   8      515.38      615.85     23.86 o 
   4  19   8       11.49        1.90     11.03 o 
   5  19   8       76.36       77.10     15.29 o 
   0  20   8        5.45       23.74     20.81 o 
   1  20   8       23.91       16.66     18.67 o 
   2  20   8        5.07        9.44     16.34 o 
   3  20   8      117.03      121.08     16.42 o 
   4  20   8       84.29       62.09     13.98 o 
   0  21   8      197.61      164.64     64.83 o 
   1  21   8       46.84       45.61     18.61 o 
   2  21   8       30.68       13.27     17.14 o 
   3  21   8        9.02       24.86     15.94 o 
   0  22   8       44.58       37.25     32.31 o 
   1  22   8       96.55      131.49     25.43 o 
   2  22   8       41.40       32.38     21.64 o 
   1   1   9     2013.69     2061.01     19.92 o 
   2   1   9      145.70      146.61      8.25 o 
   3   1   9     2240.58     2279.68     16.21 o 
   4   1   9      148.16      143.64     10.75 o 
   5   1   9     1477.53     1521.71     16.44 o 
   6   1   9      311.03      285.80     15.22 o 
   7   1   9      634.82      664.22     12.24 o 
   8   1   9       56.23       51.62      7.89 o 
   1   2   9     1848.53     1760.73     14.39 o 
   2   2   9      119.90       91.64      7.20 o 
   3   2   9      171.47      187.50      6.83 o 
   4   2   9        0.01       -2.45      4.19 o 
   5   2   9        3.89       12.44      4.96 o 
   6   2   9        4.77       12.02      5.73 o 
   7   2   9       65.13       65.01      7.22 o 
   8   2   9       83.97       66.19      8.06 o 
   1   3   9      866.97      796.51     12.82 o 
   2   3   9       63.90       55.19      6.56 o 
   3   3   9      671.24      713.31      9.91 o 
   4   3   9       19.87       25.00      5.25 o 
   5   3   9      787.59      827.24     11.36 o 
   6   3   9        6.65        3.51      6.09 o 
   7   3   9      472.80      510.47     13.43 o 
   8   3   9        0.06       -3.98      7.10 o 
   1   4   9      290.59      298.18      7.68 o 
   2   4   9        9.77       10.14      4.43 o 
   3   4   9      728.73      708.18     14.01 o 
   4   4   9      261.64      249.63      6.96 o 
   5   4   9      227.03      237.01     11.45 o 
   6   4   9        6.41       10.88      6.71 o 
   7   4   9       20.74       25.14      6.97 o 
   8   4   9        5.29        3.32      6.30 o 
   1   5   9      913.99      851.63     20.29 o 
   2   5   9       15.12       12.31      4.65 o 
   3   5   9      525.15      485.09     11.62 o 
   4   5   9       62.29       56.52      5.34 o 
   5   5   9     1079.40     1066.24     16.52 o 
   6   5   9       21.51       20.30      5.99 o 
   7   5   9      367.17      398.80     17.18 o 
   8   5   9       87.70       71.84      8.86 o 
   1   6   9      181.45      160.76      8.77 o 
   2   6   9      439.86      394.13     14.20 o 
   3   6   9      155.40      148.24      7.18 o 
   4   6   9       56.62       58.36      5.70 o 
   5   6   9       29.21       16.95      5.87 o 
   6   6   9       28.80       24.74      6.08 o 
   7   6   9       21.42       20.59      7.88 o 
   8   6   9        8.89        6.46      6.61 o 
   1   7   9     1949.99     1796.25     44.94 o 
   2   7   9       43.42       28.64      3.98 o 
   3   7   9      993.01      941.78     19.09 o 
   4   7   9       89.93       82.59      5.05 o 
   5   7   9     1403.38     1405.52     22.51 o 
   6   7   9       14.03       14.94      5.66 o 
   7   7   9      276.98      305.97     40.23 o 
   8   7   9       11.67       10.90      6.73 o 
   1   8   9       20.62       42.37      6.02 o 
   2   8   9        0.59       -0.36      2.89 o 
   3   8   9       51.37       54.58      5.85 o 
   4   8   9      449.87      353.64     26.42 o 
   5   8   9        6.67        6.68      5.88 o 
   6   8   9       29.93       13.58      7.41 o 
   7   8   9       76.35       76.73      9.75 o 
   8   8   9       27.12       13.46      9.49 o 
   1   9   9     2225.76     2177.07     21.29 o 
   2   9   9       27.70       29.35      6.13 o 
   3   9   9      557.10      550.49     12.46 o 
   4   9   9       85.53       58.89      7.65 o 
   5   9   9     1162.92     1162.48     18.50 o 
   6   9   9       20.37       19.12      7.89 o 
   7   9   9      402.96      384.51     23.67 o 
   1  10   9        6.94       -0.23      5.77 o 
   2  10   9       81.76       81.81     12.79 o 
   3  10   9       85.62       86.06     11.73 o 
   4  10   9        0.02       -0.08      9.49 o 
   5  10   9       95.93       79.80     12.75 o 
   6  10   9      106.93      118.93     18.67 o 
   7  10   9      347.66      379.62     19.27 o 
   1  11   9      825.82      909.55     22.46 o 
   2  11   9       43.97       57.48      7.94 o 
   3  11   9      143.13      180.29     22.54 o 
   4  11   9       47.67       62.52     12.19 o 
   5  11   9     1635.96     1698.89     27.03 o 
   6  11   9       29.40       37.25     13.84 o 
   7  11   9      966.61     1021.73     28.08 o 
   1  12   9      498.16      456.02     14.29 o 
   2  12   9      122.36      123.32     13.30 o 
   3  12   9       21.86       20.45     11.42 o 
   4  12   9       16.92       32.00     13.05 o 
   5  12   9        0.75       -0.27      9.72 o 
   6  12   9        0.52      -12.22     12.22 o 
   7  12   9      128.65      131.68     16.69 o 
   1  13   9     1703.67     1679.94     27.85 o 
   2  13   9       42.05       59.58     13.41 o 
   3  13   9      691.81      707.99     24.19 o 
   4  13   9        0.19        5.60      9.77 o 
   5  13   9     1214.85     1340.28     25.44 o 
   6  13   9      149.09      166.89     17.95 o 
   1  14   9       89.78       85.50      8.95 o 
   2  14   9        3.98        5.33     13.10 o 
   3  14   9       71.69       82.36     14.35 o 
   4  14   9       40.09       47.65     13.32 o 
   5  14   9       36.33       39.73     12.67 o 
   6  14   9        5.58        4.42     12.53 o 
   1  15   9     1037.27     1045.92     30.77 o 
   2  15   9      101.16      122.81     15.76 o 
   3  15   9      760.36      801.53     23.88 o 
   4  15   9       40.01       48.76     14.12 o 
   5  15   9      992.44     1018.16     22.28 o 
   1  16   9      143.56      175.77     17.51 o 
   2  16   9       75.05       97.75     16.05 o 
   3  16   9        1.77       -1.75     12.07 o 
   4  16   9        8.46        0.73     12.36 o 
   5  16   9       94.51       99.68     14.15 o 
   1  17   9      704.96      704.44     33.22 o 
   2  17   9        0.69       20.71     18.70 o 
   3  17   9      204.95      161.04     18.17 o 
   4  17   9       12.55        0.61     11.29 o 
   1  18   9        3.25       10.27     16.40 o 
   2  18   9       15.78       11.29     18.03 o 
   3  18   9       17.51       11.12     13.75 o 
   1  19   9      276.21      314.70     37.83 o 
   2  19   9      163.31      185.89     18.12 o 
   0   0  10      566.44      485.82     17.40 o 
   1   0  10       28.04       19.77      9.77 o 
   2   0  10      716.09      712.28     13.14 o 
   3   0  10        2.98        8.58      7.10 o 
   4   0  10     2850.63     3036.53     47.75 o 
   5   0  10      170.39      191.13     10.46 o 
   6   0  10     2541.70     2670.92     64.10 o 
   7   0  10       59.63       55.42     22.19 o 
   0   1  10        0.05       -3.56      7.43 o 
   1   1  10        1.70        2.32      4.24 o 
   2   1  10       52.36       45.89      5.93 o 
   3   1  10       16.55        8.61      4.62 o 
   4   1  10       23.15       24.98      5.49 o 
   5   1  10       22.50       17.07      5.59 o 
   6   1  10        1.97       21.94      7.58 o 
   7   1  10       11.19       30.94     10.55 o 
   0   2  10     2649.22     2653.36     41.60 o 
   1   2  10        2.56        3.17      4.51 o 
   2   2  10     1016.53     1000.86     11.86 o 
   3   2  10       34.59       32.75      5.77 o 
   4   2  10      952.85      971.37     15.34 o 
   5   2  10      141.09      140.23     11.69 o 
   6   2  10     1027.45     1077.95     30.15 o 
   7   2  10       11.50        8.49      8.44 o 
   0   3  10      281.49      319.34     14.02 o 
   1   3  10       23.98       18.18      6.89 o 
   2   3  10      506.84      524.49     12.79 o 
   3   3  10       28.59       17.21      4.54 o 
   4   3  10       54.99       51.19      5.89 o 
   5   3  10        8.09        2.62      5.83 o 
   6   3  10        7.68        1.66      6.60 o 
   7   3  10        3.99        9.38      9.01 o 
   0   4  10     2040.33     1956.44     68.28 o 
   1   4  10       12.77       10.96      5.03 o 
   2   4  10      610.47      589.85     13.79 o 
   3   4  10       14.75        7.46      4.82 o 
   4   4  10      433.39      423.62     13.34 o 
   5   4  10        0.70       -0.97      5.77 o 
   6   4  10      592.96      622.02     27.45 o 
   7   4  10        6.20       11.08      9.82 o 
   0   5  10        1.67        7.60      5.46 o 
   1   5  10        7.51        7.22      4.12 o 
   2   5  10      233.53      192.53      9.56 o 
   3   5  10        0.49       -2.76      4.23 o 
   4   5  10      146.88      133.73     11.49 o 
   5   5  10        0.31        3.03      8.85 o 
   6   5  10       17.04        8.93      9.80 o 
   0   6  10     1512.04     1415.31     25.00 o 
   1   6  10        2.32        6.61      8.14 o 
   2   6  10      831.85      795.91     13.46 o 
   3   6  10       68.12       74.72      8.42 o 
   4   6  10      917.38      923.46     22.07 o 
   5   6  10       50.34       43.18      9.04 o 
   6   6  10      483.68      477.17     28.02 o 
   0   7  10       35.71       40.87     11.21 o 
   1   7  10       55.50       44.72      8.31 o 
   2   7  10      338.37      337.93     11.44 o 
   3   7  10       65.33       60.14      8.94 o 
   4   7  10      202.03      191.24     13.33 o 
   5   7  10        3.22       15.79     10.28 o 
   6   7  10       30.50       18.39     13.76 o 
   0   8  10     1895.45     1950.96     44.30 o 
   1   8  10        8.44       11.64      7.38 o 
   2   8  10      651.85      622.72     12.72 o 
   3   8  10      321.84      365.41     22.42 o 
   4   8  10      434.38      377.22     39.73 o 
   5   8  10      139.90      118.45     13.87 o 
   6   8  10      453.75      460.36     41.25 o 
   0   9  10       63.55       58.42     26.86 o 
   1   9  10        5.80       14.58      9.28 o 
   2   9  10        1.06       -2.36      8.12 o 
   3   9  10      174.19      164.50     14.63 o 
   4   9  10       20.64        8.80     10.83 o 
   5   9  10       44.97       42.83     12.90 o 
   6   9  10        0.07      -10.02     11.20 o 
   0  10  10      932.34      880.01     26.14 o 
   1  10  10       99.85      108.24     18.20 o 
   2  10  10      478.00      479.09     17.32 o 
   3  10  10        7.91       -3.91     11.17 o 
   4  10  10      499.25      513.85     17.87 o 
   5  10  10      183.16      202.88     20.72 o 
   0  11  10      487.26      532.86     28.71 o 
   1  11  10       39.84       40.51     14.35 o 
   2  11  10      322.92      374.28     23.56 o 
   3  11  10      329.47      326.18     16.90 o 
   4  11  10      264.69      285.94     15.77 o 
   5  11  10       13.72       11.95     11.26 o 
   0  12  10      343.18      305.82     37.25 o 
   1  12  10      229.53      265.16     18.97 o 
   2  12  10      460.38      523.18     34.43 o 
   3  12  10      138.37      135.70     15.05 o 
   4  12  10      818.41      921.29     24.50 o 
   0  13  10      259.42      251.29     37.25 o 
   1  13  10       50.54       19.09     18.84 o 
   2  13  10       39.82       42.33     10.59 o 
   3  13  10       50.99       40.44     12.23 o 
   4  13  10       19.65       24.32     13.29 o 
   0  14  10      447.33      397.20     71.83 o 
   1  14  10        0.23       23.26     27.58 o 
   2  14  10      253.29      242.39     18.48 o 
   3  14  10        8.94       26.06     12.15 o 
   0  15  10       33.40       30.46     50.22 o 
   1  15  10       21.99       26.26     18.58 o 
   2  15  10        3.31        5.03     12.21 o 
   0  16  10       91.92       57.07     29.12 o 
   1  16  10       10.82       -5.61     22.58 o 
   1   1  11     3368.16     3320.85     65.24 o 
   2   1  11        0.28       -3.04      5.71 o 
   3   1  11      480.82      465.92     16.72 o 
   4   1  11      166.24      165.21     10.48 o 
   1   2  11      471.60      507.94     17.84 o 
   2   2  11       79.60       61.52      6.40 o 
   3   2  11        3.86        5.38      5.69 o 
   4   2  11       98.79      100.27      7.99 o 
   1   3  11        9.57       13.39      6.91 o 
   2   3  11       11.07       12.33      9.09 o 
   3   3  11      193.27      211.99     10.73 o 
   4   3  11       94.62       91.76     11.42 o 
   1   4  11      268.28      338.33     15.61 o 
   2   4  11        2.12        9.05      7.96 o 
   3   4  11       62.76       72.60      9.19 o 
   4   4  11       46.58       60.27      8.97 o 
   1   5  11      874.26      882.11     20.69 o 
   2   5  11       20.32       22.92      8.94 o 
   3   5  11      152.78      119.74      9.92 o 
   4   5  11       27.92       32.56      8.95 o 
   1   6  11       51.25       57.94     15.36 o 
   2   6  11        5.18       23.99      7.80 o 
   3   6  11       40.20       31.80      9.34 o 
   4   6  11      111.40       74.83     10.81 o 
   1   7  11     2043.62     2026.59     32.35 o 
   2   7  11      240.36      249.94     13.48 o 
   3   7  11     1116.40     1139.83     26.03 o 
   1   8  11        2.03       -2.72     10.99 o 
   2   8  11       74.98       65.67     10.38 o 
   3   8  11        4.98        3.33      8.60 o 
   1   9  11      830.39      848.67     33.90 o 
   2   9  11      168.47      184.65     14.20 o 
   1  10  11       51.91       58.62     12.40 o 
   2  10  11       77.81       67.54     15.81 o 
                                                 
